# Supplementary material for: Metabolism-associated molecular classification of uterine corpus endometrial carcinoma
Source: Front Genet. 2023 Jan 16;14:955466. doi: 10.3389/fgene.2023.955466 (PMC9885131; doi:10.3389/fgene.2023.955466)
Supplement: Supplementary file 7 [file Table1.XLSX]

## Sheet: Sheet5
Supplementary Table 1 2752 Metabolic genes used in this study
Gene Name	Gene Symbol	Entrez Gene ID	Classification
ATP-binding cassette, sub-family A (ABC1), member 1	ABCA1	19	ABC Transporter
ATP-binding cassette, sub-family A (ABC1), member 10	ABCA10	10349	ABC Transporter
ATP-binding cassette, sub-family A (ABC1), member 12	ABCA12	26154	ABC Transporter
ATP-binding cassette, sub-family A (ABC1), member 13	ABCA13	154664	ABC Transporter
ATP-binding cassette, sub-family A (ABC1), member 2	ABCA2	20	ABC Transporter
ATP-binding cassette, sub-family A (ABC1), member 3	ABCA3	21	ABC Transporter
ATP-binding cassette, sub-family A (ABC1), member 4	ABCA4	24	ABC Transporter
ATP-binding cassette, sub-family A (ABC1), member 5	ABCA5	23461	ABC Transporter
ATP-binding cassette, sub-family A (ABC1), member 6	ABCA6	23460	ABC Transporter
ATP-binding cassette, sub-family A (ABC1), member 7	ABCA7	10347	ABC Transporter
ATP-binding cassette, sub-family A (ABC1), member 8	ABCA8	10351	ABC Transporter
ATP-binding cassette, sub-family A (ABC1), member 9	ABCA9	10350	ABC Transporter
ATP-binding cassette, sub-family B (MDR/TAP), member 1	ABCB1	5243	ABC Transporter
ATP-binding cassette, sub-family B (MDR/TAP), member 10	ABCB10	23456	ABC Transporter
ATP-binding cassette, sub-family B (MDR/TAP), member 11	ABCB11	8647	ABC Transporter
ATP-binding cassette, sub-family B (MDR/TAP), member 4	ABCB4	5244	ABC Transporter
ATP-binding cassette, sub-family B (MDR/TAP), member 5	ABCB5	340273	ABC Transporter
ATP-binding cassette, sub-family B (MDR/TAP), member 6	ABCB6	10058	ABC Transporter
ATP-binding cassette, sub-family B (MDR/TAP), member 7	ABCB7	22	ABC Transporter
ATP-binding cassette, sub-family B (MDR/TAP), member 8	ABCB8	11194	ABC Transporter
ATP-binding cassette, sub-family B (MDR/TAP), member 9	ABCB9	23457	ABC Transporter
ATP-binding cassette, sub-family C (CFTR/MRP), member 1	ABCC1	4363	ABC Transporter
ATP-binding cassette, sub-family C (CFTR/MRP), member 10	ABCC10	89845	ABC Transporter
ATP-binding cassette, sub-family C (CFTR/MRP), member 11	ABCC11	85320	ABC Transporter
ATP-binding cassette, sub-family C (CFTR/MRP), member 12	ABCC12	94160	ABC Transporter
ATP-binding cassette, sub-family C (CFTR/MRP), member 13	ABCC13	150000	ABC Transporter
ATP-binding cassette, sub-family C (CFTR/MRP), member 2	ABCC2	1244	ABC Transporter
ATP-binding cassette, sub-family C (CFTR/MRP), member 3	ABCC3	8714	ABC Transporter
ATP-binding cassette, sub-family C (CFTR/MRP), member 4	ABCC4	10257	ABC Transporter
ATP-binding cassette, sub-family C (CFTR/MRP), member 5	ABCC5	10057	ABC Transporter
ATP-binding cassette, sub-family C (CFTR/MRP), member 6	ABCC6	368	ABC Transporter
ATP-binding cassette, sub-family C (CFTR/MRP), member 8	ABCC8	6833	ABC Transporter
ATP-binding cassette, sub-family C (CFTR/MRP), member 9	ABCC9	10060	ABC Transporter
ATP-binding cassette, sub-family D (ALD), member 1	ABCD1	215	ABC Transporter
ATP-binding cassette, sub-family D (ALD), member 2	ABCD2	225	ABC Transporter
ATP-binding cassette, sub-family D (ALD), member 3	ABCD3	5825	ABC Transporter
ATP-binding cassette, sub-family D (ALD), member 4	ABCD4	5826	ABC Transporter
ATP-binding cassette, sub-family E (OABP), member 1	ABCE1	6059	ABC Transporter
ATP-binding cassette, sub-family F (GCN20), member 1	ABCF1	23	ABC Transporter
ATP-binding cassette, sub-family F (GCN20), member 2	ABCF2	10061	ABC Transporter
ATP-binding cassette, sub-family F (GCN20), member 3	ABCF3	55324	ABC Transporter
ATP-binding cassette, sub-family G (WHITE), member 1	ABCG1	9619	ABC Transporter
ATP-binding cassette, sub-family G (WHITE), member 2	ABCG2	9429	ABC Transporter
ATP-binding cassette, sub-family G (WHITE), member 4	ABCG4	64137	ABC Transporter
ATP-binding cassette, sub-family G (WHITE), member 5 (sterolin 1)	ABCG5	64240	ABC Transporter
ATP-binding cassette, sub-family G (WHITE), member 8 (sterolin 2)	ABCG8	64241	ABC Transporter
aminoadipate aminotransferase	AADAT	51166	Amino Acid
Aminoacylase 1	ACY1	95	Amino Acid
Aminoacylase 1-like	ACY1L	96	Amino Acid
aspartoacylase (aminocyclase) 3	ACY3	91703	Amino Acid
arginine decarboxylase	ADC	113451	Amino Acid
acireductone dioxygenase 1	ADI1	55256	Amino Acid
alkylglycerone phosphate synthase	AGPS	8540	Amino Acid
alanine-glyoxylate aminotransferase	AGXT	189	Amino Acid
alanine-glyoxylate aminotransferase 2	AGXT2	64902	Amino Acid
alanine-glyoxylate aminotransferase 2-like 1	AGXT2L1	64850	Amino Acid
alanine-glyoxylate aminotransferase 2-like 2	AGXT2L2	85007	Amino Acid
Asparagine synthetase	ASNS	440	Amino Acid
asparagine synthetase domain containing 1	ASNSD1	54529	Amino Acid
aspartoacylase (Canavan disease)	ASPA	443	Amino Acid
asparaginase homolog (S. cerevisiae)	ASPG	374569	Amino Acid
asparaginase like 1	ASRGL1	80150	Amino Acid
cysteine conjugate-beta lyase; cytoplasmic (glutamine transaminase K, kyneurenine aminotransferase)	CCBL1	883	Amino Acid
cysteine conjugate-beta lyase 2	CCBL2	56267	Amino Acid
crystallin, mu	CRYM	1428	Amino Acid
D-amino-acid oxidase	DAO	1610	Amino Acid
D-aspartate oxidase	DDO	8528	Amino Acid
glycine C-acetyltransferase (2-amino-3-ketobutyrate coenzyme A ligase)	GCAT	23464	Amino Acid
glutaryl-Coenzyme A dehydrogenase	GCDH	2639	Amino Acid
glutamic-pyruvate transaminase (alanine aminotransferase)	GPT	2875	Amino Acid
glutamic pyruvate transaminase (alanine aminotransferase) 2	GPT2	84706	Amino Acid
ilvB (bacterial acetolactate synthase)-like	ILVBL	10994	Amino Acid
lens protein with glutamine synthetase domain	LGSN	51557	Amino Acid
pterin-4 alpha-carbinolamine dehydratase/dimerization cofactor of hepatocyte nuclear factor 1 alpha	PCBD1	5092	Amino Acid
pterin-4 alpha-carbinolamine dehydratase/dimerization cofactor of hepatocyte nuclear factor 1 alpha (TCF1) 2	PCBD2	84105	Amino Acid
saccharopine dehydrogenase (putative)	SCCPDH	51097	Amino Acid
selenocysteine lyase	SCLY	51540	Amino Acid
serine dehydratase	SDS	10993	Amino Acid
serine dehydratase-like	SDSL	113675	Amino Acid
selenophosphate synthetase 1	SEPHS1	22929	Amino Acid
selenophosphate synthetase 2	SEPHS2	22928	Amino Acid
threonine synthase-like 1 (S. cerevisiae)	THNSL1	79896	Amino Acid
threonine synthase-like 2 (S. cerevisiae)	THNSL2	55258	Amino Acid
trimethyllysine hydroxylase, epsilon	TMLHE	55217	Amino Acid
chitinase 3-like 1 (cartilage glycoprotein-39)	CHI3L1	1116	Aminosugar
chitinase 3-like 2	CHI3L2	1117	Aminosugar
chitinase, acidic	CHIA	27159	Aminosugar
chitinase domain containing 1	CHID1	66005	Aminosugar
chitinase 1	CHIT1	1118	Aminosugar
Cytidine monophosphate N-acetylneuraminic acid synthetase	CMAS	55907	Aminosugar
glutamine-fructose-6-phosphate transaminase 1	GFPT1	2673	Aminosugar
glutamine-fructose-6-phosphate transaminase 2	GFPT2	9945	Aminosugar
glucosamine (UDP-N-acetyl)-2-epimerase/N-acetylmannosamine kinase	GNE	10020	Aminosugar
glucosamine-6-phosphate deaminase 1	GNPDA1	10007	Aminosugar
glucosamine-6-phosphate deaminase 2	GNPDA2	132789	Aminosugar
glucosamine-phosphate N-acetyltransferase 1	GNPNAT1	64841	Aminosugar
N-acetylglucosamine-1-phosphate transferase, alpha and beta subunits	GNPTAB	79158	Aminosugar
N-acetylglucosamine-1-phosphate transferase, gamma subunit	GNPTG	84572	Aminosugar
N-acetylglucosamine kinase	NAGK	55577	Aminosugar
N-acetylneuraminic acid phosphatase	NANP	140838	Aminosugar
N-acetylneuraminic acid synthase (sialic acid synthase)	NANS	54187	Aminosugar
N-acetylneuraminate pyruvate lyase (dihydrodipicolinate synthase)	NPL	80896	Aminosugar
phosphoglucomutase 3	PGM3	5238	Aminosugar
renin binding protein	RENBP	5973	Aminosugar
UDP-N-acteylglucosamine pyrophosphorylase 1	UAP1	6675	Aminosugar
UDP-N-acteylglucosamine pyrophosphorylase 1-like 1	UAP1L1	91373	Aminosugar
lactate dehydrogenase A	LDHA	3939	Anaerobic Glycolysis
lactate dehydrogenase A-like 6A	LDHAL6A	160287	Anaerobic Glycolysis
lactate dehydrogenase A-like 6B	LDHAL6B	92483	Anaerobic Glycolysis
lactate dehydrogenase B	LDHB	3945	Anaerobic Glycolysis
lactate dehydrogenase C	LDHC	3948	Anaerobic Glycolysis
lactate dehydrogenase D	LDHD	197257	Anaerobic Glycolysis
ATPase type 13A1	ATP13A1	57130	ATPase
ATPase type 13A2	ATP13A2	23400	ATPase
ATPase type 13A3	ATP13A3	79572	ATPase
ATPase type 13A4	ATP13A4	84239	ATPase
ATPase type 13A5	ATP13A5	344905	ATPase
methylmalonic aciduria (cobalamin deficiency) cblB type	MMAB	326625	B12
methylmalonic aciduria (cobalamin deficiency) cblC type, with homocystinuria	MMACHC	25974	B12
methylmalonic aciduria (cobalamin deficiency) cblD type, with homocystinuria	MMADHC	27249	B12
5-methyltetrahydrofolate-homocysteine methyltransferase reductase	MTRR	4552	B12
branched chain aminotransferase 1, cytosolic	BCAT1	586	BCAAs
branched chain aminotransferase 2, mitochondrial	BCAT2	587	BCAAs
branched chain keto acid dehydrogenase E1, alpha polypeptide	BCKDHA	593	BCAAs
branched chain keto acid dehydrogenase E1, beta polypeptide (maple syrup urine disease)	BCKDHB	594	BCAAs
dihydrolipoamide branched chain transacylase E2	DBT	1629	BCAAs
3-hydroxyisobutyrate dehydrogenase	HIBADH	11112	BCAAs
3-hydroxyisobutyryl-Coenzyme A hydrolase	HIBCH	26275	BCAAs
isovaleryl Coenzyme A dehydrogenase	IVD	3712	BCAAs
methylcrotonoyl-Coenzyme A carboxylase 1 (alpha)	MCCC1	56922	BCAAs
methylcrotonoyl-Coenzyme A carboxylase 2 (beta)	MCCC2	64087	BCAAs
GTP cyclohydrolase 1 (dopa-responsive dystonia)	GCH1	2643	BH4
6-pyruvoyltetrahydropterin synthase	PTS	5805	BH4
quinoid dihydropteridine reductase	QDPR	5860	BH4
sepiapterin reductase (7,8-dihydrobiopterin:NADP+ oxidoreductase)	SPR	6697	BH4
bile acid Coenzyme A: amino acid N-acyltransferase (glycine N-choloyltransferase)	BAAT	570	Bile Acid
cytochrome P450, family 27, subfamily A, polypeptide 1	CYP27A1	1593	Bile Acid
cytochrome P450, family 7, subfamily A, polypeptide 1	CYP7A1	1581	Bile Acid
cytochrome P450, family 7, subfamily B, polypeptide 1	CYP7B1	9420	Bile Acid
cytochrome P450, family 8, subfamily B, polypeptide 1	CYP8B1	1582	Bile Acid
hydroxy-delta-5-steroid dehydrogenase, 3 beta- and steroid delta-isomerase 7	HSD3B7	80270	Bile Acid
fructose-1,6-bisphosphatase 1	FBP1	2203	Carbohydrate Storage
fructose-1,6-bisphosphatase 2	FBP2	8789	Carbohydrate Storage
glucose-6-phosphatase, catalytic subunit	G6PC	2538	Carbohydrate Storage
glucose-6-phosphatase, catalytic, 2	G6PC2	57818	Carbohydrate Storage
glucose 6 phosphatase, catalytic, 3	G6PC3	92579	Carbohydrate Storage
glucan (1,4-alpha-), branching enzyme 1 (glycogen branching enzyme, Andersen disease, glycogen storage disease type IV)	GBE1	2632	Carbohydrate Storage
glycogenin 1	GYG1	2992	Carbohydrate Storage
glycogenin 2	GYG2	8908	Carbohydrate Storage
glycogen synthase 1 (muscle)	GYS1	2997	Carbohydrate Storage
glycogen synthase 2 (liver)	GYS2	2998	Carbohydrate Storage
phosphoenolpyruvate carboxykinase 1 (soluble)	PCK1	5105	Carbohydrate Storage
phosphoenolpyruvate carboxykinase 2 (mitochondrial)	PCK2	5106	Carbohydrate Storage
UDP-glucose pyrophosphorylase 2	UGP2	7360	Carbohydrate Storage
cytochrome P450, family 51, subfamily A, polypeptide 1	CYP51A1	1595	Cholesterol
24-dehydrocholesterol reductase	DHCR24	1718	Cholesterol
7-dehydrocholesterol reductase	DHCR7	1717	Cholesterol
emopamil binding protein (sterol isomerase)	EBP	10682	Cholesterol
emopamil binding protein-like	EBPL	84650	Cholesterol
farnesyl-diphosphate farnesyltransferase 1	FDFT1	2222	Cholesterol
farnesyl diphosphate synthase (farnesyl pyrophosphate synthetase, dimethylallyltranstransferase, geranyltranstransferase)	FDPS	2224	Cholesterol
hydroxysteroid (17-beta) dehydrogenase 7	HSD17B7	51478	Cholesterol
Lamin B receptor	LBR	3930	Cholesterol
lecithin-cholesterol acyltransferase	LCAT	3931	Cholesterol
lanosterol synthase (2,3-oxidosqualene-lanosterol cyclase)	LSS	4047	Cholesterol
NAD(P) dependent steroid dehydrogenase-like	NSDHL	50814	Cholesterol
sterol-C4-methyl oxidase-like	SC4MOL	6307	Cholesterol
sterol-C5-desaturase (ERG3 delta-5-desaturase homolog, S. cerevisiae)-like	SC5DL	6309	Cholesterol
Squalene epoxidase	SQLE	6713	Cholesterol
transmembrane 7 superfamily member 2	TM7SF2	7108	Cholesterol
acetoacetyl-CoA synthetase	AACS	65985	CoA
acyl-CoA thioesterase 1	ACOT1	641371	CoA
acyl-CoA thioesterase 11	ACOT11	26027	CoA
acyl-CoA thioesterase 12	ACOT12	134526	CoA
acyl-CoA thioesterase 2	ACOT2	10965	CoA
acyl-CoA thioesterase 4	ACOT4	122970	CoA
acyl-CoA thioesterase 6	ACOT6	641372	CoA
acyl-CoA thioesterase 7	ACOT7	11332	CoA
Acyl-CoA thioesterase 8	ACOT8	10005	CoA
acyl-CoA thioesterase 9	ACOT9	23597	CoA
Coenzyme A synthase	COASY	80347	CoA
pantothenate kinase 1	PANK1	53354	CoA
pantothenate kinase 2 (Hallervorden-Spatz syndrome)	PANK2	80025	CoA
pantothenate kinase 3	PANK3	79646	CoA
pantothenate kinase 4	PANK4	55229	CoA
phosphopantothenoylcysteine decarboxylase	PPCDC	60490	CoA
phosphopantothenoylcysteine synthetase	PPCS	79717	CoA
S-adenosylhomocysteine hydrolase	AHCY	191	Cofactor
S-adenosylhomocysteine hydrolase-like 1	AHCYL1	10768	Cofactor
S-adenosylhomocysteine hydrolase-like 2	AHCYL2	23382	Cofactor
butyrobetaine (gamma), 2-oxoglutarate dioxygenase (gamma-butyrobetaine hydroxylase) 1	BBOX1	8424	Cofactor
biotinidase	BTD	686	Cofactor
carboxyl ester lipase (bile salt-stimulated lipase)	CEL	1056	Cofactor
carnitine acetyltransferase	CRAT	1384	Cofactor
cubilin (intrinsic factor-cobalamin receptor)	CUBN	8029	Cofactor
cytochrome P450, family 24, subfamily A, polypeptide 1	CYP24A1	1591	Cofactor
cytochrome P450, family 27, subfamily B, polypeptide 1	CYP27B1	1594	Cofactor
dihydroxyacetone kinase 2 homolog (S. cerevisiae)	DAK	26007	Cofactor
FAD1 flavin adenine dinucleotide synthetase homolog (S. cerevisiae)	FLAD1	80308	Cofactor
folate hydrolase (prostate-specific membrane antigen) 1	FOLH1	2346	Cofactor
gephyrin	GPHN	10243	Cofactor
holocarboxylase synthetase (biotin-(proprionyl-Coenzyme A-carboxylase (ATP-hydrolysing)) ligase)	HLCS	3141	Cofactor
molybdenum cofactor sulfurase	MOCOS	55034	Cofactor
molybdenum cofactor synthesis 1	MOCS1	4337	Cofactor
molybdenum cofactor synthesis 2	MOCS2	4338	Cofactor
molybdenum cofactor synthesis 3	MOCS3	27304	Cofactor
N-acetylglutamate synthase	NAGS	162417	Cofactor
riboflavin kinase	RFK	55312	Cofactor
Thiamine triphosphatase	THTPA	79178	Cofactor
thiamin pyrophosphokinase 1	TPK1	27010	Cofactor
vitamin K epoxide reductase complex, subunit 1	VKORC1	79001	Cofactor
vitamin K epoxide reductase complex, subunit 1-like 1	VKORC1L1	154807	Cofactor
michondrially encoded NADH dehydrogenase 1	MT-ND1	4535	Complex I
michondrially encoded NADH dehydrogenase 2	MT-ND2	4536	Complex I
michondrially encoded NADH dehydrogenase 3	MT-ND3	4537	Complex I
michondrially encoded NADH dehydrogenase 4	MT-ND4	4538	Complex I
michondrially encoded NADH dehydrogenase 4 like	MT-ND4L	4539	Complex I
michondrially encoded NADH dehydrogenase 5	MT-ND5	4540	Complex I
michondrially encoded NADH dehydrogenase 6	MT-ND6	4541	Complex I
NADH dehydrogenase (ubiquinone) 1 alpha subcomplex, 1, 7.5kDa	NDUFA1	4694	Complex I
NADH dehydrogenase (ubiquinone) 1 alpha subcomplex, 10, 42kDa	NDUFA10	4705	Complex I
NADH dehydrogenase (ubiquinone) 1 alpha subcomplex, 11, 14.7kDa	NDUFA11	126328	Complex I
NADH dehydrogenase (ubiquinone) 1 alpha subcomplex, 12	NDUFA12	55967	Complex I
NADH dehydrogenase (ubiquinone) 1 alpha subcomplex, 13	NDUFA13	51079	Complex I
NADH dehydrogenase (ubiquinone) 1 alpha subcomplex, 2, 8kDa	NDUFA2	4695	Complex I
NADH dehydrogenase (ubiquinone) 1 alpha subcomplex, 3, 9kDa	NDUFA3	4696	Complex I
NADH dehydrogenase (ubiquinone) 1 alpha subcomplex, 4, 9kDa	NDUFA4	4697	Complex I
NADH dehydrogenase (ubiquinone) 1 alpha subcomplex, 4-like	NDUFA4L	404215	Complex I
NADH dehydrogenase (ubiquinone) 1 alpha subcomplex, 4-like 2	NDUFA4L2	56901	Complex I
NADH dehydrogenase (ubiquinone) 1 alpha subcomplex, 5, 13kDa	NDUFA5	4698	Complex I
NADH dehydrogenase (ubiquinone) 1 alpha subcomplex, 6, 14kDa	NDUFA6	4700	Complex I
NADH dehydrogenase (ubiquinone) 1 alpha subcomplex, 7, 14.5kDa	NDUFA7	4701	Complex I
NADH dehydrogenase (ubiquinone) 1 alpha subcomplex, 8, 19kDa	NDUFA8	4702	Complex I
NADH dehydrogenase (ubiquinone) 1 alpha subcomplex, 9, 39kDa	NDUFA9	4704	Complex I
NADH dehydrogenase (ubiquinone) 1, alpha/beta subcomplex, 1, 8kDa	NDUFAB1	4706	Complex I
NADH dehydrogenase (ubiquinone) 1 alpha subcomplex, assembly factor 1	NDUFAF1	51103	Complex I
NADH dehydrogenase (ubiquinone) 1 alpha subcomplex, assembly factor 2	NDUFAF2	91942	Complex I
NADH dehydrogenase (ubiquinone) 1 beta subcomplex, 1, 7kDa	NDUFB1	4707	Complex I
NADH dehydrogenase (ubiquinone) 1 beta subcomplex, 10, 22kDa	NDUFB10	4716	Complex I
NADH dehydrogenase (ubiquinone) 1 beta subcomplex, 11, 17.3kDa	NDUFB11	54539	Complex I
NADH dehydrogenase (ubiquinone) 1 beta subcomplex, 2, 8kDa	NDUFB2	4708	Complex I
NADH dehydrogenase (ubiquinone) 1 beta subcomplex, 3, 12kDa	NDUFB3	4709	Complex I
NADH dehydrogenase (ubiquinone) 1 beta subcomplex, 4, 12kDa	NDUFB4	4710	Complex I
NADH dehydrogenase (ubiquinone) 1 beta subcomplex, 5, 16kDa	NDUFB5	4711	Complex I
NADH dehydrogenase (ubiquinone) 1 beta subcomplex, 6, 17kDa	NDUFB6	4712	Complex I
NADH dehydrogenase (ubiquinone) 1 beta subcomplex, 7, 18kDa	NDUFB7	4713	Complex I
NADH dehydrogenase (ubiquinone) 1 beta subcomplex, 8, 19kDa	NDUFB8	4714	Complex I
NADH dehydrogenase (ubiquinone) 1 beta subcomplex, 9, 22kDa	NDUFB9	4715	Complex I
NADH dehydrogenase (ubiquinone) 1, subcomplex unknown, 1, 6kDa	NDUFC1	4717	Complex I
NADH dehydrogenase (ubiquinone) 1, subcomplex unknown, 2, 14.5kDa	NDUFC2	4718	Complex I
NADH dehydrogenase (ubiquinone) Fe-S protein 1, 75kDa (NADH-coenzyme Q reductase)	NDUFS1	4719	Complex I
NADH dehydrogenase (ubiquinone) Fe-S protein 2, 49kDa (NADH-coenzyme Q reductase)	NDUFS2	4720	Complex I
NADH dehydrogenase (ubiquinone) Fe-S protein 3, 30kDa (NADH-coenzyme Q reductase)	NDUFS3	4722	Complex I
NADH dehydrogenase (ubiquinone) Fe-S protein 4, 18kDa (NADH-coenzyme Q reductase)	NDUFS4	4724	Complex I
NADH dehydrogenase (ubiquinone) Fe-S protein 5, 15kDa (NADH-coenzyme Q reductase)	NDUFS5	4725	Complex I
NADH dehydrogenase (ubiquinone) Fe-S protein 6, 13kDa (NADH-coenzyme Q reductase)	NDUFS6	4726	Complex I
NADH dehydrogenase (ubiquinone) Fe-S protein 7, 20kDa (NADH-coenzyme Q reductase)	NDUFS7	374291	Complex I
NADH dehydrogenase (ubiquinone) Fe-S protein 8, 23kDa (NADH-coenzyme Q reductase)	NDUFS8	4728	Complex I
NADH dehydrogenase (ubiquinone) flavoprotein 1, 51kDa	NDUFV1	4723	Complex I
NADH dehydrogenase (ubiquinone) flavoprotein 2, 24kDa	NDUFV2	4729	Complex I
NADH dehydrogenase (ubiquinone) flavoprotein 3, 10kDa	NDUFV3	4731	Complex I
succinate dehydrogenase complex, subunit A, flavoprotein (Fp)	SDHA	6389	Complex II
succinate dehydrogenase complex, subunit B, iron sulfur (Ip)	SDHB	6390	Complex II
succinate dehydrogenase complex, subunit C, integral membrane protein, 15kDa	SDHC	6391	Complex II
succinate dehydrogenase complex, subunit D, integral membrane protein	SDHD	6392	Complex II
cytochrome c-1	CYC1	1537	Complex III
cytochrome c, somatic	CYCS	54205	Complex III
Cytochrome b	MT-CYB	4519	Complex III
ubiquinol-cytochrome c reductase complex (7.2 kD)	UCRC	29796	Complex III
ubiquinol-cytochrome c reductase, 6.4kDa subunit	UQCR	10975	Complex III
ubiquinol-cytochrome c reductase binding protein	UQCRB	7381	Complex III
ubiquinol-cytochrome c reductase core protein I	UQCRC1	7384	Complex III
ubiquinol-cytochrome c reductase core protein II	UQCRC2	7385	Complex III
ubiquinol-cytochrome c reductase, Rieske iron-sulfur polypeptide 1	UQCRFS1	7386	Complex III
ubiquinol-cytochrome c reductase hinge protein	UQCRH	7388	Complex III
ubiquinol-cytochrome c reductase, complex III subunit VII, 9.5kDa	UQCRQ	27089	Complex III
mitochondrially encoded cytochrome c oxidase I	COX1	4512	Complex IV
COX10 homolog, cytochrome c oxidase assembly protein, heme A: farnesyltransferase (yeast)	COX10	1352	Complex IV
COX11 homolog, cytochrome c oxidase assembly protein (yeast)	COX11	1353	Complex IV
COX15 homolog, cytochrome c oxidase assembly protein (yeast)	COX15	1355	Complex IV
COX16 cytochrome c oxidase assembly homolog (S. cerevisiae)	COX16	51241	Complex IV
COX17 cytochrome c oxidase assembly homolog (S. cerevisiae)	COX17	10063	Complex IV
COX18 cytochrome c oxidase assembly homolog (S. cerevisiae)	COX18	285521	Complex IV
COX19 cytochrome c oxidase assembly homolog (S. cerevisiae)	COX19	90639	Complex IV
mitochondrially encoded cytochrome c oxidase II	COX2	4513	Complex IV
mitochondrially encoded cytochrome c oxidase III	COX3	4514	Complex IV
cytochrome c oxidase subunit IV isoform 1	COX4I1	1327	Complex IV
cytochrome c oxidase subunit IV isoform 2 (lung)	COX4I2	84701	Complex IV
cytochrome c oxidase subunit Va	COX5A	9377	Complex IV
Cytochrome c oxidase subunit Vb	COX5B	1329	Complex IV
cytochrome c oxidase subunit VIa polypeptide 1	COX6A1	1337	Complex IV
cytochrome c oxidase subunit VIa polypeptide 2	COX6A2	1339	Complex IV
cytochrome c oxidase subunit Vib polypeptide 1 (ubiquitous)	COX6B1	1340	Complex IV
cytochrome c oxidase subunit VIb polypeptide 2 (testis)	COX6B2	125965	Complex IV
cytochrome c oxidase subunit VIc	COX6C	1345	Complex IV
cytochrome c oxidase subunit VIIa polypeptide 1 (muscle)	COX7A1	1346	Complex IV
cytochrome c oxidase subunit VIIa polypeptide 2 (liver)	COX7A2	1347	Complex IV
cytochrome c oxidase subunit VIIa polypeptide 2 like	COX7A2L	9167	Complex IV
cytochrome c oxidase subunit VIIb	COX7B	1349	Complex IV
cytochrome c oxidase subunit VIIb2	COX7B2	170712	Complex IV
cytochrome c oxidase subunit VIIc	COX7C	1350	Complex IV
cytochrome c oxidase subunit 8A (ubiquitous)	COX8A	1351	Complex IV
cytochrome c oxidase subunit 8C	COX8C	341947	Complex IV
creatine kinase, brain	CKB	1152	Creatine
creatine kinase, ectopic expression	CKBE	1156	Creatine
creatine kinase, muscle	CKM	1158	Creatine
creatine kinase, mitochondrial 1A	CKMT1A	1159	Creatine
creatine kinase, mitochondrial 1B	CKMT1B	548596	Creatine
creatine kinase, mitochondrial 2 (sarcomeric)	CKMT2	1160	Creatine
guanidinoacetate N-methyltransferase	GAMT	2593	Creatine
glycine amidinotransferase (L-arginine:glycine amidinotransferase)	GATM	2628	Creatine
2-aminoethanethiol (cysteamine) dioxygenase	ADO	84890	Cysteine
cystathionine-beta-synthase	CBS	875	Cysteine
cysteine dioxygenase, type I	CDO1	1036	Cysteine
cysteine sulfinic acid decarboxylase	CSAD	51380	Cysteine
cystathionase (cystathionine gamma-lyase)	CTH	1491	Cysteine
NFS1 nitrogen fixation 1 homolog (S. cerevisiae)	NFS1	9054	Cysteine
prenylcysteine oxidase 1	PCYOX1	51449	Cysteine
prenylcysteine oxidase 1 like	PCYOX1L	78991	Cysteine
sulfite oxidase	SUOX	6821	Cysteine
arylacetamide deacetylase (esterase)	AADAC	13	Detox
arylacetamide deacetylase-like 1	AADACL1	57552	Detox
arylacetamide deacetylase-like 2	AADACL2	344752	Detox
arylacetamide deacetylase-like 3	AADACL3	126767	Detox
arylacetamide deacetylase-like 4	AADACL4	343066	Detox
aldo-keto reductase family 7-like	AKR7L	246181	Detox
butyrylcholinesterase	BCHE	590	Detox
Catalase	CAT	847	Detox
carboxylesterase 1 (monocyte/macrophage serine esterase 1)	CES1	1066	Detox
carboxylesterase 2 (intestine, liver)	CES2	8824	Detox
carboxylesterase 3 (brain)	CES3	23491	Detox
carboxylesterase 7	CES7	221223	Detox
dihydrodiol dehydrogenase (dimeric)	DHDH	27294	Detox
dipeptidase 1 (renal)	DPEP1	1800	Detox
dipeptidase 2	DPEP2	64174	Detox
dipeptidase 3	DPEP3	64180	Detox
epoxide hydrolase 1, microsomal (xenobiotic)	EPHX1	2052	Detox
epoxide hydrolase 2, cytoplasmic	EPHX2	2053	Detox
flavin containing monooxygenase 1	FMO1	2326	Detox
flavin containing monooxygenase 2	FMO2	2327	Detox
flavin containing monooxygenase 3	FMO3	2328	Detox
flavin containing monooxygenase 4	FMO4	2329	Detox
flavin containing monooxygenase 5	FMO5	2330	Detox
superoxide dismutase 1, soluble (amyotrophic lateral sclerosis 1 (adult))	SOD1	6647	Detox
Superoxide dismutase 2, mitochondrial	SOD2	6648	Detox
superoxide dismutase 3, extracellular	SOD3	6649	Detox
thiopurine S-methyltransferase	TPMT	7172	Detox
UDP glucuronosyltransferase 1 family, polypeptide A1	UGT1A1	54658	Detox
UDP glucuronosyltransferase 1 family, polypeptide A10	UGT1A10	54575	Detox
UDP glucuronosyltransferase 1 family, polypeptide A3	UGT1A3	54659	Detox
UDP glucuronosyltransferase 1 family, polypeptide A4	UGT1A4	54657	Detox
UDP glucuronosyltransferase 1 family, polypeptide A5	UGT1A5	54579	Detox
UDP glucuronosyltransferase 1 family, polypeptide A6	UGT1A6	54578	Detox
UDP glucuronosyltransferase 1 family, polypeptide A7	UGT1A7	54577	Detox
UDP glucuronosyltransferase 1 family, polypeptide A8	UGT1A8	54576	Detox
UDP glucuronosyltransferase 1 family, polypeptide A9	UGT1A9	54600	Detox
UDP glucuronosyltransferase 2 family, polypeptide A1	UGT2A1	10941	Detox
UDP glucuronosyltransferase 2 family, polypeptide A2	UGT2A2	574537	Detox
UDP glucuronosyltransferase 2 family, polypeptide A3	UGT2A3	79799	Detox
UDP glucuronosyltransferase 2 family, polypeptide B10	UGT2B10	7365	Detox
UDP glucuronosyltransferase 2 family, polypeptide B11	UGT2B11	10720	Detox
UDP glucuronosyltransferase 2 family, polypeptide B15	UGT2B15	7366	Detox
UDP glucuronosyltransferase 2 family, polypeptide B17	UGT2B17	7367	Detox
UDP glucuronosyltransferase 2 family, polypeptide B28	UGT2B28	54490	Detox
UDP glucuronosyltransferase 2 family, polypeptide B4	UGT2B4	7363	Detox
UDP glucuronosyltransferase 2 family, polypeptide B7	UGT2B7	7364	Detox
UDP glycosyltransferase 3 family, polypeptide A1	UGT3A1	133688	Detox
UDP glycosyltransferase 3 family, polypeptide A2	UGT3A2	167127	Detox
acetyl-Coenzyme A acyltransferase 1 (peroxisomal 3-oxoacyl-Coenzyme A thiolase)	ACAA1	30	Fatty Acid
acetyl-Coenzyme A acyltransferase 2 (mitochondrial 3-oxoacyl-Coenzyme A thiolase)	ACAA2	10449	Fatty Acid
acetyl-Coenzyme A carboxylase alpha	ACACA	31	Fatty Acid
acetyl-Coenzyme A carboxylase beta	ACACB	32	Fatty Acid
acyl-Coenzyme A dehydrogenase family, member 10	ACAD10	80724	Fatty Acid
acyl-Coenzyme A dehydrogenase family, member 11	ACAD11	84129	Fatty Acid
acyl-Coenzyme A dehydrogenase family, member 8	ACAD8	27034	Fatty Acid
acyl-Coenzyme A dehydrogenase family, member 9	ACAD9	28976	Fatty Acid
acyl-Coenzyme A dehydrogenase, long chain	ACADL	33	Fatty Acid
acyl-Coenzyme A dehydrogenase, C-4 to C-12 straight chain	ACADM	34	Fatty Acid
acyl-Coenzyme A dehydrogenase, C-2 to C-3 short chain	ACADS	35	Fatty Acid
acyl-Coenzyme A dehydrogenase, short/branched chain	ACADSB	36	Fatty Acid
acyl-Coenzyme A dehydrogenase, very long chain	ACADVL	37	Fatty Acid
acetyl-Coenzyme A acetyltransferase 1 (acetoacetyl Coenzyme A thiolase)	ACAT1	38	Fatty Acid
acetyl-Coenzyme A acetyltransferase 2 (acetoacetyl Coenzyme A thiolase)	ACAT2	39	Fatty Acid
acyl-Coenzyme A binding domain containing 3	ACBD3	64746	Fatty Acid
acyl-Coenzyme A binding domain containing 4	ACBD4	79777	Fatty Acid
acyl-Coenzyme A binding domain containing 5	ACBD5	91452	Fatty Acid
acyl-Coenzyme A binding domain containing 6	ACBD6	84320	Fatty Acid
acyl-Coenzyme A binding domain containing 7	ACBD7	414149	Fatty Acid
acyl-Coenzyme A oxidase 1, palmitoyl	ACOX1	51	Fatty Acid
acyl-Coenzyme A oxidase 2, branched chain	ACOX2	8309	Fatty Acid
acyl-Coenzyme A oxidase 3, pristanoyl	ACOX3	8310	Fatty Acid
acyl-Coenzyme A oxidase-like	ACOXL	55289	Fatty Acid
acyl-CoA synthetase bubblegum family member 1	ACSBG1	23205	Fatty Acid
acyl-CoA synthetase bubblegum family member 2	ACSBG2	81616	Fatty Acid
acyl-CoA synthetase family member 2	ACSF2	80221	Fatty Acid
acyl-CoA synthetase family member 3	ACSF3	197322	Fatty Acid
acyl-CoA synthetase long-chain family member 1	ACSL1	2180	Fatty Acid
acyl-CoA synthetase long-chain family member 3	ACSL3	2181	Fatty Acid
Acyl-CoA synthetase long-chain family member 4	ACSL4	2182	Fatty Acid
acyl-CoA synthetase long-chain family member 5	ACSL5	51703	Fatty Acid
acyl-CoA synthetase long-chain family member 6	ACSL6	23305	Fatty Acid
acyl-CoA synthetase medium-chain family member 1	ACSM1	116285	Fatty Acid
acyl-CoA synthetase medium-chain family member 2A	ACSM2A	123876	Fatty Acid
acyl-CoA synthetase medium-chain family member 2B	ACSM2B	348158	Fatty Acid
acyl-CoA synthetase medium-chain family member 3	ACSM3	6296	Fatty Acid
acyl-CoA synthetase medium-chain family member 4	ACSM4	341392	Fatty Acid
acyl-CoA synthetase medium-chain family member 5	ACSM5	54988	Fatty Acid
Acyl-CoA synthetase short-chain family member 1	ACSS1	84532	Fatty Acid
acyl-CoA synthetase short-chain family member 2	ACSS2	55902	Fatty Acid
acyl-CoA synthetase short-chain family member 3	ACSS3	79611	Fatty Acid
citrate lyase beta like	CLYBL	171425	Fatty Acid
carnitine palmitoyltransferase 1A (liver)	CPT1A	1374	Fatty Acid
carnitine palmitoyltransferase 1B (muscle)	CPT1B	1375	Fatty Acid
carnitine palmitoyltransferase 1C	CPT1C	126129	Fatty Acid
carnitine palmitoyltransferase II	CPT2	1376	Fatty Acid
cytochrome P450, family 4, subfamily A, polypeptide 11	CYP4A11	1579	Fatty Acid
cytochrome P450, family 4, subfamily A, polypeptide 22	CYP4A22	284541	Fatty Acid
cytochrome P450, family 4, subfamily B, polypeptide 1	CYP4B1	1580	Fatty Acid
cytochrome P450, family 4, subfamily F, polypeptide 11	CYP4F11	57834	Fatty Acid
cytochrome P450, family 4, subfamily F, polypeptide 12	CYP4F12	66002	Fatty Acid
cytochrome P450, family 4, subfamily F, polypeptide 2	CYP4F2	8529	Fatty Acid
cytochrome P450, family 4, subfamily F, polypeptide 22	CYP4F22	126410	Fatty Acid
cytochrome P450, family 4, subfamily F, polypeptide 3	CYP4F3	4051	Fatty Acid
cytochrome P450, family 4, subfamily F, polypeptide 8	CYP4F8	11283	Fatty Acid
cytochrome P450, family 4, subfamily V, polypeptide 2	CYP4V2	285440	Fatty Acid
cytochrome P450, family 4, subfamily X, polypeptide 1	CYP4X1	260293	Fatty Acid
cytochrome P450, family 4, subfamily Z, polypeptide 1	CYP4Z1	199974	Fatty Acid
dodecenoyl-Coenzyme A delta isomerase (3,2 trans-enoyl-Coenzyme A isomerase)	DCI	1632	Fatty Acid
2,4-dienoyl CoA reductase 1, mitochondrial	DECR1	1666	Fatty Acid
2,4-dienoyl CoA reductase 2, peroxisomal	DECR2	26063	Fatty Acid
diacylglycerol O-acyltransferase homolog 1 (mouse)	DGAT1	8694	Fatty Acid
diacylglycerol O-acyltransferase homolog 2 (mouse)	DGAT2	84649	Fatty Acid
diacylglycerol O-acyltransferase 2-like 3	DGAT2L3	158833	Fatty Acid
diacylglycerol O-acyltransferase 2-like 4	DGAT2L4	158835	Fatty Acid
diacylglycerol O-acyltransferase 2-like 6	DGAT2L6	347516	Fatty Acid
diacylglycerol O-acyltransferase 2-like 7	DGAT2L7	646409	Fatty Acid
enoyl Coenzyme A hydratase 1, peroxisomal	ECH1	1891	Fatty Acid
enoyl Coenzyme A hydratase domain containing 1	ECHDC1	55862	Fatty Acid
enoyl Coenzyme A hydratase domain containing 2	ECHDC2	55268	Fatty Acid
enoyl Coenzyme A hydratase domain containing 3	ECHDC3	79746	Fatty Acid
enoyl Coenzyme A hydratase, short chain, 1, mitochondrial	ECHS1	1892	Fatty Acid
enoyl-Coenzyme A, hydratase/3-hydroxyacyl Coenzyme A dehydrogenase	EHHADH	1962	Fatty Acid
elongation of very long chain fatty acids (FEN1/Elo2, SUR4/Elo3, yeast)-like 1	ELOVL1	64834	Fatty Acid
elongation of very long chain fatty acids (FEN1/Elo2, SUR4/Elo3, yeast)-like 2	ELOVL2	54898	Fatty Acid
elongation of very long chain fatty acids (FEN1/Elo2, SUR4/Elo3, yeast)-like 3	ELOVL3	83401	Fatty Acid
elongation of very long chain fatty acids (FEN1/Elo2, SUR4/Elo3, yeast)-like 4	ELOVL4	6785	Fatty Acid
ELOVL family member 5, elongation of long chain fatty acids (FEN1/Elo2, SUR4/Elo3-like, yeast)	ELOVL5	60481	Fatty Acid
ELOVL family member 6, elongation of long chain fatty acids (FEN1/Elo2, SUR4/Elo3-like, yeast)	ELOVL6	79071	Fatty Acid
ELOVL family member 7, elongation of long chain fatty acids (yeast)	ELOVL7	79993	Fatty Acid
electron-transfer-flavoprotein, alpha polypeptide (glutaric aciduria II)	ETFA	2108	Fatty Acid
electron-transfer-flavoprotein, beta polypeptide	ETFB	2109	Fatty Acid
electron-transferring-flavoprotein dehydrogenase	ETFDH	2110	Fatty Acid
fatty acid 2-hydroxylase	FA2H	79152	Fatty Acid
fatty acid amide hydrolase	FAAH	2166	Fatty Acid
fatty acid amide hydrolase 2	FAAH2	158584	Fatty Acid
fatty acid desaturase 1	FADS1	3992	Fatty Acid
fatty acid desaturase 2	FADS2	9415	Fatty Acid
fatty acid desaturase 3	FADS3	3995	Fatty Acid
fatty acyl CoA reductase 1	FAR1	84188	Fatty Acid
fatty acyl CoA reductase 2	FAR2	55711	Fatty Acid
fatty acid synthase	FASN	2194	Fatty Acid
glycoprotein, synaptic 2	GPSN2	9524	Fatty Acid
2-hydroxyacyl-CoA lyase 1	HACL1	26061	Fatty Acid
hydroxyacyl-Coenzyme A dehydrogenase	HADH	3033	Fatty Acid
hydroxyacyl-Coenzyme A dehydrogenase/3-ketoacyl-Coenzyme A thiolase/enoyl-Coenzyme A hydratase (trifunctional protein), alpha subunit	HADHA	3030	Fatty Acid
hydroxyacyl-Coenzyme A dehydrogenase/3-ketoacyl-Coenzyme A thiolase/enoyl-Coenzyme A hydratase (trifunctional protein), beta subunit	HADHB	3032	Fatty Acid
lipase, hepatic	LIPC	3990	Fatty Acid
lipase, gastric	LIPF	8513	Fatty Acid
lipase, endothelial	LIPG	9388	Fatty Acid
lipase, member H	LIPH	200879	Fatty Acid
lipase, member I	LIPI	149998	Fatty Acid
lipase, family member J	LIPJ	142910	Fatty Acid
lipase, mamber K	LIPK	643414	Fatty Acid
lipase, member M	LIPM	340654	Fatty Acid
lipase, member N	LIPN	643418	Fatty Acid
lipoprotein lipase	LPL	4023	Fatty Acid
lipid phosphate phosphatase-related protein type 2	LPPR2	64748	Fatty Acid
malonyl CoA:ACP acyltransferase (mitochondrial)	MCAT	27349	Fatty Acid
mitochondrial trans-2-enoyl-CoA reductase	MECR	51102	Fatty Acid
monoglyceride lipase	MGLL	11343	Fatty Acid
malonyl-CoA decarboxylase	MLYCD	23417	Fatty Acid
microsomal triglyceride transfer protein	MTTP	4547	Fatty Acid
oleoyl-ACP hydrolase	OLAH	55301	Fatty Acid
3-oxoacyl-ACP synthase, mitochondrial	OXSM	54995	Fatty Acid
peroxisomal D3,D2-enoyl-CoA isomerase	PECI	10455	Fatty Acid
peroxisomal trans-2-enoyl-CoA reductase	PECR	55825	Fatty Acid
phytanoyl-CoA 2-hydroxylase	PHYH	5264	Fatty Acid
phytanoyl-CoA dioxygenase domain containing 1	PHYHD1	254295	Fatty Acid
pancreatic lipase	PNLIP	5406	Fatty Acid
pancreatic lipase-related protein 1	PNLIPRP1	5407	Fatty Acid
pancreatic lipase-related protein 2	PNLIPRP2	5408	Fatty Acid
pancreatic lipase-related protein 3	PNLIPRP3	119548	Fatty Acid
patatin-like phospholipase domain containing 1	PNPLA1	285848	Fatty Acid
patatin-like phospholipase domain containing 2	PNPLA2	57104	Fatty Acid
patatin-like phospholipase domain containing 3	PNPLA3	80339	Fatty Acid
patatin-like phospholipase domain containing 4	PNPLA4	8228	Fatty Acid
patatin-like phospholipase domain containing 5	PNPLA5	150379	Fatty Acid
patatin-like phospholipase domain containing 6	PNPLA6	10908	Fatty Acid
patatin-like phospholipase domain containing 7	PNPLA7	375775	Fatty Acid
patatin-like phospholipase domain containing 8	PNPLA8	50640	Fatty Acid
stearoyl-CoA desaturase (delta-9-desaturase)	SCD	6319	Fatty Acid
stearoyl-CoA desaturase 5	SCD5	79966	Fatty Acid
sterol carrier protein 2	SCP2	6342	Fatty Acid
short chain dehydrogenase/reductase family 16C, member 6	SDR16C6	442388	Fatty Acid
short chain dehydrogenase/reductase family 39U, member 1	SDR39U1	56948	Fatty Acid
short chain dehydrogenase/reductase family 42E, member 1	SDR42E1	93517	Fatty Acid
short chain dehydrogenase/reductase family 9C, member 7	SDR9C7	121214	Fatty Acid
dihydrofolate reductase	DHFR	1719	Folate
dihydrofolate reductase-like 1	DHFRL1	200895	Folate
folylpolyglutamate synthase	FPGS	2356	Folate
methylenetetrahydrofolate dehydrogenase (NADP+ dependent) 1, methenyltetrahydrofolate cyclohydrolase, formyltetrahydrofolate synthetase	MTHFD1	4522	Folate
Methylenetetrahydrofolate dehydrogenase (NADP+ dependent) 1-like	MTHFD1L	25902	Folate
methylenetetrahydrofolate dehydrogenase (NADP+ dependent) 2, methenyltetrahydrofolate cyclohydrolase	MTHFD2	10797	Folate
methylenetetrahydrofolate dehydrogenase (NADP+ dependent) 2-like	MTHFD2L	441024	Folate
5,10-methylenetetrahydrofolate reductase (NADPH)	MTHFR	4524	Folate
5,10-methenyltetrahydrofolate synthetase (5-formyltetrahydrofolate cyclo-ligase)	MTHFS	10588	Folate
methenyltetrahydrofolate synthetase domain containing	MTHFSD	64779	Folate
serine hydroxymethyltransferase 1 (soluble)	SHMT1	6470	Folate
serine hydroxymethyltransferase 2 (mitochondrial)	SHMT2	6472	Folate
aldehyde dehydrogenase 18 family, member A1	ALDH18A1	5832	Glutamate
aldehyde dehydrogenase 5 family, member A1 (succinate-semialdehyde dehydrogenase)	ALDH5A1	7915	Glutamate
glutamate decarboxylase 1 (brain, 67kDa)	GAD1	2571	Glutamate
Glutamate decarboxylase 2 (pancreatic islets and brain, 65kDa)	GAD2	2572	Glutamate
glutamate decarboxylase-like 1	GADL1	339896	Glutamate
glutaminase	GLS	2744	Glutamate
glutaminase 2 (liver, mitochondrial)	GLS2	27165	Glutamate
glutamate dehydrogenase 1	GLUD1	2746	Glutamate
glutamate dehydrogenase 2	GLUD2	2747	Glutamate
glutamate-ammonia ligase (glutamine synthetase)	GLUL	2752	Glutamate
ornithine aminotransferase (gyrate atrophy)	OAT	4942	Glutamate
glutamate-cysteine ligase, catalytic subunit	GCLC	2729	Glutathione
glutamate-cysteine ligase, modifier subunit	GCLM	2730	Glutathione
glutathione peroxidase 1	GPX1	2876	Glutathione
glutathione peroxidase 2 (gastrointestinal)	GPX2	2877	Glutathione
glutathione peroxidase 3 (plasma)	GPX3	2878	Glutathione
glutathione peroxidase 4 (phospholipid hydroperoxidase)	GPX4	2879	Glutathione
glutathione peroxidase 5 (epididymal androgen-related protein)	GPX5	2880	Glutathione
glutathione peroxidase 6 (olfactory)	GPX6	257202	Glutathione
glutathione peroxidase 7	GPX7	2882	Glutathione
glutathione peroxidase 8 (putative)	GPX8	493869	Glutathione
glutathione reductase	GSR	2936	Glutathione
glutathione synthetase	GSS	2937	Glutathione
glutathione S-transferase A1	GSTA1	2938	Glutathione
glutathione S-transferase A2	GSTA2	2939	Glutathione
glutathione S-transferase A3	GSTA3	2940	Glutathione
glutathione S-transferase A4	GSTA4	2941	Glutathione
glutathione S-transferase A5	GSTA5	221357	Glutathione
glutathione S-transferase, C-terminal domain containing	GSTCD	79807	Glutathione
glutathione S-transferase kappa 1	GSTK1	373156	Glutathione
glutathione S-transferase M1	GSTM1	2944	Glutathione
glutathione S-transferase M2 (muscle)	GSTM2	2946	Glutathione
glutathione S-transferase M3 (brain)	GSTM3	2947	Glutathione
glutathione S-transferase M4	GSTM4	2948	Glutathione
glutathione S-transferase M5	GSTM5	2949	Glutathione
glutathione S-transferase omega 1	GSTO1	9446	Glutathione
glutathione S-transferase omega 2	GSTO2	119391	Glutathione
glutathione S-transferase pi	GSTP1	2950	Glutathione
glutathione S-transferase theta 1	GSTT1	2952	Glutathione
glutathione S-transferase theta 2	GSTT2	2953	Glutathione
hydroxyacylglutathione hydrolase	HAGH	3029	Glutathione
hydroxyacylglutathione hydrolase-like	HAGHL	84264	Glutathione
microsomal glutathione S-transferase 1	MGST1	4257	Glutathione
microsomal glutathione S-transferase 2	MGST2	4258	Glutathione
microsomal glutathione S-transferase 3	MGST3	4259	Glutathione
alpha 1,4-galactosyltransferase (globotriaosylceramide synthase)	A4GALT	53947	Glycan
alpha-1,4-N-acetylglucosaminyltransferase	A4GNT	51146	Glycan
ABO blood group (transferase A, alpha 1-3-N-acetylgalactosaminyltransferase; transferase B, alpha 1-3-galactosyltransferase)	ABO	28	Glycan
asparagine-linked glycosylation 1 homolog (S. cerevisiae, beta-1,4-mannosyltransferase)	ALG1	56052	Glycan
asparagine-linked glycosylation 10 homolog (yeast, alpha-1,2-glucosyltransferase)	ALG10	84920	Glycan
asparagine-linked glycosylation 10 homolog B (yeast, alpha-1,2-glucosyltransferase)	ALG10B	144245	Glycan
asparagine-linked glycosylation 11 homolog	ALG11	440138	Glycan
asparagine-linked glycosylation 12 homolog (S. cerevisiae, alpha-1,6-mannosyltransferase)	ALG12	79087	Glycan
asparagine-linked glycosylation 13 homolog (S. cerevisiae)	ALG13	55849	Glycan
asparagine-linked glycosylation 14 homolog (S. cerevisiae)	ALG14	199857	Glycan
asparagine-linked glycosylation 2 homolog (S. cerevisiae, alpha-1,3-mannosyltransferase)	ALG2	85365	Glycan
asparagine-linked glycosylation 3 homolog (S. cerevisiae, alpha-1,3-mannosyltransferase)	ALG3	10195	Glycan
Asparagine-linked glycosylation 5 homolog (S. cerevisiae, dolichyl-phosphate beta-glucosyltransferase)	ALG5	29880	Glycan
asparagine-linked glycosylation 6 homolog (S. cerevisiae, alpha-1,3-glucosyltransferase)	ALG6	29929	Glycan
asparagine-linked glycosylation 8 homolog (S. cerevisiae, alpha-1,3-glucosyltransferase)	ALG8	79053	Glycan
asparagine-linked glycosylation 9 homolog (S. cerevisiae, alpha- 1,2-mannosyltransferase)	ALG9	79796	Glycan
beta-1,3-N-acetylgalactosaminyltransferase 1 (globoside blood group)	B3GALNT1	8706	Glycan
beta-1,3-N-acetylgalactosaminyltransferase 2	B3GALNT2	148789	Glycan
UDP-Gal:betaGlcNAc beta 1,3-galactosyltransferase, polypeptide 1	B3GALT1	8708	Glycan
UDP-Gal:betaGlcNAc beta 1,3-galactosyltransferase, polypeptide 2	B3GALT2	8707	Glycan
UDP-Gal:betaGlcNAc beta 1,3-galactosyltransferase, polypeptide 4	B3GALT4	8705	Glycan
UDP-Gal:betaGlcNAc beta 1,3-galactosyltransferase, polypeptide 5	B3GALT5	10317	Glycan
UDP-Gal:betaGal beta 1,3-galactosyltransferase polypeptide 6	B3GALT6	126792	Glycan
beta 1,3-galactosyltransferase-like	B3GALTL	145173	Glycan
beta-1,3-glucuronyltransferase 1 (glucuronosyltransferase P)	B3GAT1	27087	Glycan
beta-1,3-glucuronyltransferase 2 (glucuronosyltransferase P)	B3GAT2	135152	Glycan
beta-1,3-glucuronyltransferase 3 (glucuronosyltransferase I)	B3GAT3	26229	Glycan
UDP-GlcNAc:betaGal beta-1,3-N-acetylglucosaminyltransferase 1	B3GNT1	11041	Glycan
UDP-GlcNAc:betaGal beta-1,3-N-acetylglucosaminyltransferase 2	B3GNT2	10678	Glycan
UDP-GlcNAc:betaGal beta-1,3-N-acetylglucosaminyltransferase 3	B3GNT3	10331	Glycan
UDP-GlcNAc:betaGal beta-1,3-N-acetylglucosaminyltransferase 4	B3GNT4	79369	Glycan
UDP-GlcNAc:betaGal beta-1,3-N-acetylglucosaminyltransferase 5	B3GNT5	84002	Glycan
UDP-GlcNAc:betaGal beta-1,3-N-acetylglucosaminyltransferase 6 (core 3 synthase)	B3GNT6	192134	Glycan
UDP-GlcNAc:betaGal beta-1,3-N-acetylglucosaminyltransferase 7	B3GNT7	93010	Glycan
UDP-GlcNAc:betaGal beta-1,3-N-acetylglucosaminyltransferase 8	B3GNT8	374907	Glycan
UDP-GlcNAc:betaGal beta-1,3-N-acetylglucosaminyltransferase 9	B3GNT9	84752	Glycan
UDP-GlcNAc:betaGal beta-1,3-N-acetylglucosaminyltransferase-like 1	B3GNTL1	146712	Glycan
beta-1,4-N-acetyl-galactosaminyl transferase 1	B4GALNT1	2583	Glycan
beta-1,4-N-acetyl-galactosaminyl transferase 2	B4GALNT2	124872	Glycan
beta-1,4-N-acetyl-galactosaminyl transferase 3	B4GALNT3	283358	Glycan
beta-1,4-N-acetyl-galactosaminyl transferase 4	B4GALNT4	338707	Glycan
UDP-Gal:betaGlcNAc beta 1,4- galactosyltransferase, polypeptide 1	B4GALT1	2683	Glycan
UDP-Gal:betaGlcNAc beta 1,4- galactosyltransferase, polypeptide 2	B4GALT2	8704	Glycan
UDP-Gal:betaGlcNAc beta 1,4- galactosyltransferase, polypeptide 3	B4GALT3	8703	Glycan
UDP-Gal:betaGlcNAc beta 1,4- galactosyltransferase, polypeptide 4	B4GALT4	8702	Glycan
UDP-Gal:betaGlcNAc beta 1,4- galactosyltransferase, polypeptide 5	B4GALT5	9334	Glycan
UDP-Gal:betaGlcNAc beta 1,4- galactosyltransferase, polypeptide 6	B4GALT6	9331	Glycan
xylosylprotein beta 1,4-galactosyltransferase, polypeptide 7 (galactosyltransferase I)	B4GALT7	11285	Glycan
core 1 synthase, glycoprotein-N-acetylgalactosamine 3-beta-galactosyltransferase, 1	C1GALT1	56913	Glycan
chitobiase, di-N-acetyl-	CTBS	1486	Glycan
defender against cell death	DAD1	1603	Glycan
dolichyl-diphosphooligosaccharide-protein glycosyltransferase	DDOST	1650	Glycan
dehydrodolichyl diphosphate synthase	DHDDS	79947	Glycan
dolichol kinase	DOLK	22845	Glycan
dolichyl pyrophosphate phosphatase 1	DOLPP1	57171	Glycan
dolichyl-phosphate (UDP-N-acetylglucosamine) N-acetylglucosaminephosphotransferase 1 (GlcNAc-1-P transferase)	DPAGT1	1798	Glycan
fructosamine 3 kinase	FN3K	64122	Glycan
fructosamine-3-kinase-related protein	FN3KRP	79672	Glycan
fucosyltransferase 1 (galactoside 2-alpha-L-fucosyltransferase, H blood group)	FUT1	2523	Glycan
fucosyltransferase 10 (alpha (1,3) fucosyltransferase)	FUT10	84750	Glycan
fucosyltransferase 11 (alpha (1,3) fucosyltransferase)	FUT11	170384	Glycan
fucosyltransferase 2 (secretor status included)	FUT2	2524	Glycan
fucosyltransferase 3 (galactoside 3(4)-L-fucosyltransferase, Lewis blood group)	FUT3	2525	Glycan
fucosyltransferase 4 (alpha (1,3) fucosyltransferase, myeloid-specific)	FUT4	2526	Glycan
fucosyltransferase 5 (alpha (1,3) fucosyltransferase)	FUT5	2527	Glycan
Fucosyltransferase 6 (alpha (1,3) fucosyltransferase)	FUT6	2528	Glycan
fucosyltransferase 7 (alpha (1,3) fucosyltransferase)	FUT7	2529	Glycan
fucosyltransferase 8 (alpha (1,6) fucosyltransferase)	FUT8	2530	Glycan
fucosyltransferase 9 (alpha (1,3) fucosyltransferase)	FUT9	10690	Glycan
UDP-galactose-4-epimerase	GALE	2582	Glycan
UDP-N-acetyl-alpha-D-galactosamine:polypeptide N-acetylgalactosaminyltransferase 1 (GalNAc-T1)	GALNT1	2589	Glycan
UDP-N-acetyl-alpha-D-galactosamine:polypeptide N-acetylgalactosaminyltransferase 10 (GalNAc-T10)	GALNT10	55568	Glycan
UDP-N-acetyl-alpha-D-galactosamine:polypeptide N-acetylgalactosaminyltransferase 11 (GalNAc-T11)	GALNT11	63917	Glycan
UDP-N-acetyl-alpha-D-galactosamine:polypeptide N-acetylgalactosaminyltransferase 12 (GalNAc-T12)	GALNT12	79695	Glycan
UDP-N-acetyl-alpha-D-galactosamine:polypeptide N-acetylgalactosaminyltransferase 13 (GalNAc-T13)	GALNT13	114805	Glycan
UDP-N-acetyl-alpha-D-galactosamine:polypeptide N-acetylgalactosaminyltransferase 14 (GalNAc-T14)	GALNT14	79623	Glycan
UDP-N-acetyl-alpha-D-galactosamine:polypeptide N-acetylgalactosaminyltransferase 2 (GalNAc-T2)	GALNT2	2590	Glycan
UDP-N-acetyl-alpha-D-galactosamine:polypeptide N-acetylgalactosaminyltransferase 3 (GalNAc-T3)	GALNT3	2591	Glycan
UDP-N-acetyl-alpha-D-galactosamine:polypeptide N-acetylgalactosaminyltransferase 4 (GalNAc-T4)	GALNT4	8693	Glycan
UDP-N-acetyl-alpha-D-galactosamine:polypeptide N-acetylgalactosaminyltransferase 5 (GalNAc-T5)	GALNT5	11227	Glycan
UDP-N-acetyl-alpha-D-galactosamine:polypeptide N-acetylgalactosaminyltransferase 6 (GalNAc-T6)	GALNT6	11226	Glycan
UDP-N-acetyl-alpha-D-galactosamine:polypeptide N-acetylgalactosaminyltransferase 7 (GalNAc-T7)	GALNT7	51809	Glycan
UDP-N-acetyl-alpha-D-galactosamine:polypeptide N-acetylgalactosaminyltransferase 8 (GalNAc-T8)	GALNT8	26290	Glycan
UDP-N-acetyl-alpha-D-galactosamine:polypeptide N-acetylgalactosaminyltransferase 9 (GalNAc-T9)	GALNT9	50614	Glycan
UDP-N-acetyl-alpha-D-galactosamine:polypeptide N-acetylgalactosaminyltransferase-like 1	GALNTL1	57452	Glycan
UDP-N-acetyl-alpha-D-galactosamine:polypeptide N-acetylgalactosaminyltransferase-like 2	GALNTL2	117248	Glycan
UDP-N-acetyl-alpha-D-galactosamine:polypeptide N-acetylgalactosaminyltransferase-like 4	GALNTL4	374378	Glycan
UDP-N-acetyl-alpha-D-galactosamine:polypeptide N-acetylgalactosaminyltransferase-like 5	GALNTL5	168391	Glycan
UDP-N-acetyl-alpha-D-galactosamine:polypeptide N-acetylgalactosaminyltransferase-like 6	GALNTL6	442117	Glycan
glucosidase, alpha; neutral AB	GANAB	23193	Glycan
glucosidase, alpha; neutral C	GANC	2595	Glycan
glucosidase, beta; acid (includes glucosylceramidase)	GBA	2629	Glycan
glucosidase, beta (bile acid) 2	GBA2	57704	Glycan
glucosidase, beta, acid 3 (cytosolic)	GBA3	57733	Glycan
globoside alpha-1,3-N-acetylgalactosaminyltransferase 1	GBGT1	26301	Glycan
glucosaminyl (N-acetyl) transferase 1, core 2 (beta-1,6-N-acetylglucosaminyltransferase)	GCNT1	2650	Glycan
glucosaminyl (N-acetyl) transferase 2, I-branching enzyme (I blood group)	GCNT2	2651	Glycan
glucosaminyl (N-acetyl) transferase 3, mucin type	GCNT3	9245	Glycan
glucosaminyl (N-acetyl) transferase 4, core 2 (beta-1,6-N-acetylglucosaminyltransferase)	GCNT4	51301	Glycan
glucosaminyl (N-acetyl) transferase family member 6	GCNT6	644378	Glycan
glucosaminyl (N-acetyl) transferase family member 7	GCNT7	140687	Glycan
glucosidase I	GCS1	7841	Glycan
glycosyltransferase 1 domain containing 1	GLT1D1	144423	Glycan
glycosyltransferase 25 domain containing 1	GLT25D1	79709	Glycan
glycosyltransferase 25 domain containing 2	GLT25D2	23127	Glycan
glycosyltransferase 6 domain containing 1	GLT6D1	360203	Glycan
glycosyltransferase 8 domain containing 1	GLT8D1	55830	Glycan
glycosyltransferase 8 domain containing 2	GLT8D2	83468	Glycan
glycosyltransferase 8 domain containing 3	GLT8D3	283464	Glycan
glycosyltransferase 8 domain containing 4	GLT8D4	727936	Glycan
glycosyltransferase-like domain containing 1	GTDC1	79712	Glycan
glycosyltransferase-like 1B	GYLTL1B	120071	Glycan
hyaluronan synthase 1	HAS1	3036	Glycan
hyaluronan synthase 2	HAS2	3037	Glycan
hyaluronan synthase 3	HAS3	3038	Glycan
like-glycosyltransferase	LARGE	9215	Glycan
lysocardiolipin acyltransferase	LYCAT	253558	Glycan
MFNG O-fucosylpeptide 3-beta-N-acetylglucosaminyltransferase	MFNG	4242	Glycan
mannosyl (alpha-1,3-)-glycoprotein beta-1,2-N-acetylglucosaminyltransferase	MGAT1	4245	Glycan
mannosyl (alpha-1,6-)-glycoprotein beta-1,2-N-acetylglucosaminyltransferase	MGAT2	4247	Glycan
mannosyl (beta-1,4-)-glycoprotein beta-1,4-N-acetylglucosaminyltransferase	MGAT3	4248	Glycan
Mannosyl (alpha-1,3-)-glycoprotein beta-1,4-N-acetylglucosaminyltransferase, isozyme A	MGAT4A	11320	Glycan
mannosyl (alpha-1,3-)-glycoprotein beta-1,4-N-acetylglucosaminyltransferase, isozyme B	MGAT4B	11282	Glycan
mannosyl (alpha-1,3-)-glycoprotein beta-1,4-N-acetylglucosaminyltransferase, isozyme C (putative)	MGAT4C	25834	Glycan
mannosyl (alpha-1,6-)-glycoprotein beta-1,6-N-acetyl-glucosaminyltransferase	MGAT5	4249	Glycan
mannosyl (alpha-1,6-)-glycoprotein beta-1,6-N-acetyl-glucosaminyltransferase, isozyme B	MGAT5B	146664	Glycan
N-acetylgalactosaminidase, alpha-	NAGA	4668	Glycan
N-acetylglucosamine-1-phosphodiester alpha-N-acetylglucosaminidase	NAGPA	51172	Glycan
protein O-fucosyltransferase 1	POFUT1	23509	Glycan
protein O-fucosyltransferase 2	POFUT2	23275	Glycan
protein O-linked mannose beta1,2-N-acetylglucosaminyltransferase	POMGNT1	55624	Glycan
protein-O-mannosyltransferase 1	POMT1	10585	Glycan
protein-O-mannosyltransferase 2	POMT2	29954	Glycan
ST3 beta-galactoside alpha-2,3-sialyltransferase 1	ST3GAL1	6482	Glycan
ST3 beta-galactoside alpha-2,3-sialyltransferase 2	ST3GAL2	6483	Glycan
ST3 beta-galactoside alpha-2,3-sialyltransferase 3	ST3GAL3	6487	Glycan
ST3 beta-galactoside alpha-2,3-sialyltransferase 4	ST3GAL4	6484	Glycan
ST3 beta-galactoside alpha-2,3-sialyltransferase 5	ST3GAL5	8869	Glycan
ST3 beta-galactoside alpha-2,3-sialyltransferase 6	ST3GAL6	10402	Glycan
ST6 beta-galactosamide alpha-2,6-sialyltranferase 1	ST6GAL1	6480	Glycan
ST6 beta-galactosamide alpha-2,6-sialyltranferase 2	ST6GAL2	84620	Glycan
ST6 (alpha-N-acetyl-neuraminyl-2,3-beta-galactosyl-1,3)-N-acetylgalactosaminide alpha-2,6-sialyltransferase 1	ST6GALNAC1	55808	Glycan
ST6 (alpha-N-acetyl-neuraminyl-2,3-beta-galactosyl-1,3)-N-acetylgalactosaminide alpha-2,6-sialyltransferase 2	ST6GALNAC2	10610	Glycan
ST6 (alpha-N-acetyl-neuraminyl-2,3-beta-galactosyl-1,3)-N-acetylgalactosaminide alpha-2,6-sialyltransferase 3	ST6GALNAC3	256435	Glycan
ST6 (alpha-N-acetyl-neuraminyl-2,3-beta-galactosyl-1,3)-N-acetylgalactosaminide alpha-2,6-sialyltransferase 4	ST6GALNAC4	27090	Glycan
ST6 (alpha-N-acetyl-neuraminyl-2,3-beta-galactosyl-1,3)-N-acetylgalactosaminide alpha-2,6-sialyltransferase 5	ST6GALNAC5	81849	Glycan
ST6 (alpha-N-acetyl-neuraminyl-2,3-beta-galactosyl-1,3)-N-acetylgalactosaminide alpha-2,6-sialyltransferase 6	ST6GALNAC6	30815	Glycan
ST8 alpha-N-acetyl-neuraminide alpha-2,8-sialyltransferase 1	ST8SIA1	6489	Glycan
ST8 alpha-N-acetyl-neuraminide alpha-2,8-sialyltransferase 2	ST8SIA2	8128	Glycan
ST8 alpha-N-acetyl-neuraminide alpha-2,8-sialyltransferase 3	ST8SIA3	51046	Glycan
ST8 alpha-N-acetyl-neuraminide alpha-2,8-sialyltransferase 4	ST8SIA4	7903	Glycan
ST8 alpha-N-acetyl-neuraminide alpha-2,8-sialyltransferase 5	ST8SIA5	29906	Glycan
ST8 alpha-N-acetyl-neuraminide alpha-2,8-sialyltransferase 6	ST8SIA6	338596	Glycan
Williams-Beuren syndrome chromosome region 17	WBSCR17	64409	Glycan
xylosyltransferase I	XYLT1	64131	Glycan
xylosyltransferase II	XYLT2	64132	Glycan
dolichyl-phosphate mannosyltransferase polypeptide 1, catalytic subunit	DPM1	8813	Glycan Anchor
dolichyl-phosphate mannosyltransferase polypeptide 2, regulatory subunit	DPM2	8818	Glycan Anchor
dolichyl-phosphate mannosyltransferase polypeptide 3	DPM3	54344	Glycan Anchor
glycosylphosphatidylinositol specific phospholipase D1	GPLD1	2822	Glycan Anchor
phosphatidylinositol glycan anchor biosynthesis, class A (paroxysmal nocturnal hemoglobinuria)	PIGA	5277	Glycan Anchor
phosphatidylinositol glycan anchor biosynthesis, class B	PIGB	9488	Glycan Anchor
phosphatidylinositol glycan anchor biosynthesis, class C	PIGC	5279	Glycan Anchor
phosphatidylinositol glycan anchor biosynthesis, class F	PIGF	5281	Glycan Anchor
phosphatidylinositol glycan anchor biosynthesis, class G	PIGG	54872	Glycan Anchor
phosphatidylinositol glycan anchor biosynthesis, class H	PIGH	5283	Glycan Anchor
phosphatidylinositol glycan anchor biosynthesis, class K	PIGK	10026	Glycan Anchor
phosphatidylinositol glycan anchor biosynthesis, class L	PIGL	9487	Glycan Anchor
phosphatidylinositol glycan anchor biosynthesis, class M	PIGM	93183	Glycan Anchor
phosphatidylinositol glycan anchor biosynthesis, class N	PIGN	23556	Glycan Anchor
phosphatidylinositol glycan anchor biosynthesis, class O	PIGO	84720	Glycan Anchor
phosphatidylinositol glycan anchor biosynthesis, class P	PIGP	51227	Glycan Anchor
phosphatidylinositol glycan anchor biosynthesis, class Q	PIGQ	9091	Glycan Anchor
phosphatidylinositol glycan anchor biosynthesis, class S	PIGS	94005	Glycan Anchor
phosphatidylinositol glycan anchor biosynthesis, class T	PIGT	51604	Glycan Anchor
phosphatidylinositol glycan anchor biosynthesis, class U	PIGU	128869	Glycan Anchor
phosphatidylinositol glycan anchor biosynthesis, class V	PIGV	55650	Glycan Anchor
phosphatidylinositol glycan anchor biosynthesis, class W	PIGW	284098	Glycan Anchor
phosphatidylinositol glycan anchor biosynthesis, class X	PIGX	54965	Glycan Anchor
phosphatidylinositol glycan anchor biosynthesis, class Y	PIGY	84992	Glycan Anchor
phosphatidylinositol glycan anchor biosynthesis, class Z	PIGZ	80235	Glycan Anchor
aspartylglucosaminidase	AGA	175	Glycan Degradation
ER degradation enhancer, mannosidase alpha-like 1	EDEM1	9695	Glycan Degradation
ER degradation enhancer, mannosidase alpha-like 2	EDEM2	55741	Glycan Degradation
ER degradation enhancer, mannosidase alpha-like 3	EDEM3	80267	Glycan Degradation
endo-beta-N-acetylglucosaminidase	FLJ21865	64772	Glycan Degradation
fucosidase, alpha-L- 1, tissue	FUCA1	2517	Glycan Degradation
fucosidase, alpha-L- 2, plasma	FUCA2	2519	Glycan Degradation
galactosamine (N-acetyl)-6-sulfate sulfatase (Morquio syndrome, mucopolysaccharidosis type IVA)	GALNS	2588	Glycan Degradation
galactosidase, alpha	GLA	2717	Glycan Degradation
galactosidase, beta 1	GLB1	2720	Glycan Degradation
galactosidase, beta 1-like	GLB1L	79411	Glycan Degradation
galactosidase, beta 2-like	GLB1L2	89944	Glycan Degradation
galactosidase, beta 1 like 3	GLB1L3	112937	Glycan Degradation
glucosamine (N-acetyl)-6-sulfatase (Sanfilippo disease IIID)	GNS	2799	Glycan Degradation
glucuronidase, beta	GUSB	2990	Glycan Degradation
hexosaminidase A (alpha polypeptide)	HEXA	3073	Glycan Degradation
hexosaminidase B (beta polypeptide)	HEXB	3074	Glycan Degradation
hexosaminidase (glycosyl hydrolase family 20, catalytic domain) containing	HEXDC	284004	Glycan Degradation
hyaluronoglucosaminidase 1	HYAL1	3373	Glycan Degradation
hyaluronoglucosaminidase 2	HYAL2	8692	Glycan Degradation
hyaluronoglucosaminidase 3	HYAL3	8372	Glycan Degradation
hyaluronoglucosaminidase 4	HYAL4	23553	Glycan Degradation
iduronate 2-sulfatase (Hunter syndrome)	IDS	3423	Glycan Degradation
iduronidase, alpha-L-	IDUA	3425	Glycan Degradation
lysozyme G-like 1	LYG1	129530	Glycan Degradation
lysozyme (renal amyloidosis)	LYZ	4069	Glycan Degradation
lysozyme-like 1	LYZL1	119180	Glycan Degradation
lysozyme-like 2	LYZL2	84569	Glycan Degradation
lysozyme-like 4	LYZL4	131375	Glycan Degradation
lysozyme-like 6	LYZL6	57151	Glycan Degradation
mannosidase, alpha, class 1A, member 1	MAN1A1	4121	Glycan Degradation
mannosidase, alpha, class 1A, member 2	MAN1A2	10905	Glycan Degradation
mannosidase, alpha, class 1B, member 1	MAN1B1	11253	Glycan Degradation
mannosidase, alpha, class 1C, member 1	MAN1C1	57134	Glycan Degradation
mannosidase, alpha, class 2A, member 1	MAN2A1	4124	Glycan Degradation
mannosidase, alpha, class 2A, member 2	MAN2A2	4122	Glycan Degradation
mannosidase, alpha, class 2B, member 1	MAN2B1	4125	Glycan Degradation
mannosidase, alpha, class 2B, member 2	MAN2B2	23324	Glycan Degradation
mannosidase, alpha, class 2C, member 1	MAN2C1	4123	Glycan Degradation
mannosidase, beta A, lysosomal	MANBA	4126	Glycan Degradation
mannosidase, beta A, lysosomal-like	MANBAL	63905	Glycan Degradation
mannosidase, endo-alpha	MANEA	79694	Glycan Degradation
mannosidase, endo-alpha-like	MANEAL	149175	Glycan Degradation
N-acetylglucosaminidase, alpha- (Sanfilippo disease IIIB)	NAGLU	4669	Glycan Degradation
sialidase 1 (lysosomal sialidase)	NEU1	4758	Glycan Degradation
sialidase 2 (cytosolic sialidase)	NEU2	4759	Glycan Degradation
sialidase 3 (membrane sialidase)	NEU3	10825	Glycan Degradation
sialidase 4	NEU4	129807	Glycan Degradation
chondroitin polymerizing factor	CHPF	79586	Glycan Sulfate
chondroitin sulfate glucuronyltransferase	CHPF2	54480	Glycan Sulfate
carbohydrate (keratan sulfate Gal-6) sulfotransferase 1	CHST1	8534	Glycan Sulfate
carbohydrate sulfotransferase 10	CHST10	9486	Glycan Sulfate
carbohydrate (chondroitin 4) sulfotransferase 11	CHST11	50515	Glycan Sulfate
carbohydrate (chondroitin 4) sulfotransferase 12	CHST12	55501	Glycan Sulfate
carbohydrate (chondroitin 4) sulfotransferase 13	CHST13	166012	Glycan Sulfate
carbohydrate (N-acetylgalactosamine 4-0) sulfotransferase 14	CHST14	113189	Glycan Sulfate
carbohydrate (N-acetylglucosamine-6-O) sulfotransferase 2	CHST2	9435	Glycan Sulfate
carbohydrate (chondroitin 6) sulfotransferase 3	CHST3	9469	Glycan Sulfate
carbohydrate (N-acetylglucosamine 6-O) sulfotransferase 4	CHST4	10164	Glycan Sulfate
carbohydrate (N-acetylglucosamine 6-O) sulfotransferase 5	CHST5	23563	Glycan Sulfate
carbohydrate (N-acetylglucosamine 6-O) sulfotransferase 6	CHST6	4166	Glycan Sulfate
carbohydrate (N-acetylglucosamine 6-O) sulfotransferase 7	CHST7	56548	Glycan Sulfate
carbohydrate (N-acetylgalactosamine 4-0) sulfotransferase 8	CHST8	64377	Glycan Sulfate
carbohydrate (N-acetylgalactosamine 4-0) sulfotransferase 9	CHST9	83539	Glycan Sulfate
carbohydrate (chondroitin) synthase 1	CHSY1	22856	Glycan Sulfate
chondroitin synthase-2	CHSY3	337876	Glycan Sulfate
chondroitin sulfate N-acetylgalactosaminyltransferase 1	CSGALNACT1	55790	Glycan Sulfate
chondroitin sulfate N-acetylgalactosaminyltransferase 2	CSGALNACT2	55454	Glycan Sulfate
galactose-3-O-sulfotransferase 1	GAL3ST1	9514	Glycan Sulfate
galactose-3-O-sulfotransferase 2	GAL3ST2	64090	Glycan Sulfate
galactose-3-O-sulfotransferase 3	GAL3ST3	89792	Glycan Sulfate
galactose-3-O-sulfotransferase 4	GAL3ST4	79690	Glycan Sulfate
N-sulfoglucosamine sulfohydrolase (sulfamidase)	SGSH	6448	Glycan Sulfate
sulfatase 1	SULF1	23213	Glycan Sulfate
sulfatase 2	SULF2	55959	Glycan Sulfate
uronyl-2-sulfotransferase	UST	10090	Glycan Sulfate
aminomethyltransferase	AMT	275	Glycine
Betaine-homocysteine methyltransferase	BHMT	635	Glycine
betaine-homocysteine methyltransferase 2	BHMT2	23743	Glycine
dimethylglycine dehydrogenase	DMGDH	29958	Glycine
glycine cleavage system protein H (aminomethyl carrier)	GCSH	2653	Glycine
glycine dehydrogenase (decarboxylating)	GLDC	2731	Glycine
sarcosine dehydrogenase	SARDH	1757	Glycine
ADP-dependent glucokinase	ADPGK	83440	Glycolysis
aldolase A, fructose-bisphosphate	ALDOA	226	Glycolysis
aldolase B, fructose-bisphosphate	ALDOB	229	Glycolysis
aldolase C, fructose-bisphosphate	ALDOC	230	Glycolysis
2,3-bisphosphoglycerate mutase	BPGM	669	Glycolysis
dihydrolipoamide S-acetyltransferase (E2 component of pyruvate dehydrogenase complex)	DLAT	1737	Glycolysis
enolase 1, (alpha)	ENO1	2023	Glycolysis
enolase 2 (gamma, neuronal)	ENO2	2026	Glycolysis
enolase 3 (beta, muscle)	ENO3	2027	Glycolysis
glyceraldehyde-3-phosphate dehydrogenase	GAPDH	2597	Glycolysis
glyceraldehyde-3-phosphate dehydrogenase, spermatogenic	GAPDHS	26330	Glycolysis
glucokinase (hexokinase 4, maturity onset diabetes of the young 2)	GCK	2645	Glycolysis
glucose phosphate isomerase	GPI	2821	Glycolysis
hexokinase 1	HK1	3098	Glycolysis
hexokinase 2	HK2	3099	Glycolysis
hexokinase 3 (white cell)	HK3	3101	Glycolysis
hexokinase domain containing 1	HKDC1	80201	Glycolysis
pyruvate dehydrogenase (lipoamide) alpha 1	PDHA1	5160	Glycolysis
pyruvate dehydrogenase (lipoamide) alpha 2	PDHA2	5161	Glycolysis
pyruvate dehydrogenase (lipoamide) beta	PDHB	5162	Glycolysis
pyruvate dehydrogenase complex, component X	PDHX	8050	Glycolysis
6-phosphofructo-2-kinase/fructose-2,6-biphosphatase 1	PFKFB1	5207	Glycolysis
6-phosphofructo-2-kinase/fructose-2,6-biphosphatase 2	PFKFB2	5208	Glycolysis
6-phosphofructo-2-kinase/fructose-2,6-biphosphatase 3	PFKFB3	5209	Glycolysis
6-phosphofructo-2-kinase/fructose-2,6-biphosphatase 4	PFKFB4	5210	Glycolysis
phosphofructokinase, liver	PFKL	5211	Glycolysis
phosphofructokinase, muscle	PFKM	5213	Glycolysis
phosphofructokinase, platelet	PFKP	5214	Glycolysis
phosphoglycerate mutase 1 (brain)	PGAM1	5223	Glycolysis
phosphoglycerate mutase 2 (muscle)	PGAM2	5224	Glycolysis
phosphoglycerate mutase family member 4	PGAM4	441531	Glycolysis
phosphoglycerate mutase family member 5	PGAM5	192111	Glycolysis
phosphoglycerate kinase 1	PGK1	5230	Glycolysis
phosphoglycerate kinase 2	PGK2	5232	Glycolysis
phosphoglucomutase 1	PGM1	5236	Glycolysis
phosphoglucomutase 2	PGM2	55276	Glycolysis
Phosphoglucomutase 2-like 1	PGM2L1	283209	Glycolysis
phosphoglucomutase 5	PGM5	5239	Glycolysis
pyruvate kinase, liver and RBC	PKLR	5313	Glycolysis
pyruvate kinase, muscle	PKM2	5315	Glycolysis
triosephosphate isomerase 1	TPI1	7167	Glycolysis
glyoxalase I	GLO1	2739	Glyoxylate
glyoxalase domain containing 4	GLOD4	51031	Glyoxylate
glyoxalase domain containing 5	GLOD5	392465	Glyoxylate
hydroxyacid oxidase (glycolate oxidase) 1	HAO1	54363	Glyoxylate
hydroxyacid oxidase 2 (long chain)	HAO2	51179	Glyoxylate
exostoses (multiple) 1	EXT1	2131	Heparin Sulfate
exostoses (multiple) 2	EXT2	2132	Heparin Sulfate
exostoses (multiple) 3	EXT3	2133	Heparin Sulfate
exostoses (multiple)-like 1	EXTL1	2134	Heparin Sulfate
exostoses (multiple)-like 2	EXTL2	2135	Heparin Sulfate
exostoses (multiple)-like 3	EXTL3	2137	Heparin Sulfate
glucuronic acid epimerase	GLCE	26035	Heparin Sulfate
heparan-alpha-glucosaminide N-acetyltransferase	HGSNAT	138050	Heparin Sulfate
heparanase	HPSE	10855	Heparin Sulfate
heparanase 2	HPSE2	60495	Heparin Sulfate
heparan sulfate 2-O-sulfotransferase 1	HS2ST1	9653	Heparin Sulfate
heparan sulfate (glucosamine) 3-O-sulfotransferase 1	HS3ST1	9957	Heparin Sulfate
heparan sulfate (glucosamine) 3-O-sulfotransferase 2	HS3ST2	9956	Heparin Sulfate
heparan sulfate (glucosamine) 3-O-sulfotransferase 3A1	HS3ST3A1	9955	Heparin Sulfate
Heparan sulfate (glucosamine) 3-O-sulfotransferase 3B1	HS3ST3B1	9953	Heparin Sulfate
heparan sulfate (glucosamine) 3-O-sulfotransferase 4	HS3ST4	9951	Heparin Sulfate
heparan sulfate (glucosamine) 3-O-sulfotransferase 5	HS3ST5	222537	Heparin Sulfate
heparan sulfate (glucosamine) 3-O-sulfotransferase 6	HS3ST6	64711	Heparin Sulfate
Heparan sulfate 6-O-sulfotransferase 1	HS6ST1	9394	Heparin Sulfate
heparan sulfate 6-O-sulfotransferase 2	HS6ST2	90161	Heparin Sulfate
heparan sulfate 6-O-sulfotransferase 3	HS6ST3	266722	Heparin Sulfate
N-deacetylase/N-sulfotransferase (heparan glucosaminyl) 1	NDST1	3340	Heparin Sulfate
N-deacetylase/N-sulfotransferase (heparan glucosaminyl) 2	NDST2	8509	Heparin Sulfate
N-deacetylase/N-sulfotransferase (heparan glucosaminyl) 3	NDST3	9348	Heparin Sulfate
N-deacetylase/N-sulfotransferase (heparan glucosaminyl) 4	NDST4	64579	Heparin Sulfate
amidohydrolase domain containing 1	AMDHD1	144193	Histidine
amidohydrolase domain containing 2	AMDHD2	51005	Histidine
formiminotransferase cyclodeaminase	FTCD	10841	Histidine
histidine ammonia-lyase	HAL	3034	Histidine
Histidine decarboxylase	HDC	3067	Histidine
histamine N-methyltransferase	HNMT	3176	Histidine
Urocanase domain containing 1	UROC1	131669	Histidine
arylalkylamine N-acetyltransferase	AANAT	15	Hormone
angiotensin I converting enzyme (peptidyl-dipeptidase A) 1	ACE	1636	Hormone
angiotensin I converting enzyme (peptidyl-dipeptidase A) 2	ACE2	59272	Hormone
arachidonate 12-lipoxygenase	ALOX12	239	Hormone
arachidonate 12-lipoxygenase, 12R type	ALOX12B	242	Hormone
arachidonate 15-lipoxygenase	ALOX15	246	Hormone
arachidonate 15-lipoxygenase, type B	ALOX15B	247	Hormone
arachidonate 5-lipoxygenase	ALOX5	240	Hormone
arachidonate 5-lipoxygenase-activating protein	ALOX5AP	241	Hormone
arachidonate lipoxygenase 3	ALOXE3	59344	Hormone
amine oxidase (flavin containing) domain 1	AOF1	221656	Hormone
amine oxidase (flavin containing) domain 2	AOF2	23028	Hormone
acetylserotonin O-methyltransferase	ASMT	438	Hormone
acetylserotonin O-methyltransferase-like	ASMTL	8623	Hormone
cytochrome P450, family 20, subfamily A, polypeptide 1	CYP20A1	57404	Hormone
deiodinase, iodothyronine, type I	DIO1	1733	Hormone
deiodinase, iodothyronine, type II	DIO2	1734	Hormone
deiodinase, iodothyronine, type III	DIO3	1735	Hormone
hydroxyprostaglandin dehydrogenase 15-(NAD)	HPGD	3248	Hormone
iodotyrosine deiodinase	IYD	389434	Hormone
leucyl/cystinyl aminopeptidase	LNPEP	4012	Hormone
leukotriene A4 hydrolase	LTA4H	4048	Hormone
leukotriene C4 synthase	LTC4S	4056	Hormone
membrane metallo-endopeptidase	MME	4311	Hormone
membrane metallo-endopeptidase-like 1	MMEL1	79258	Hormone
prostaglandin D2 synthase, hematopoietic	PGDS	27306	Hormone
prostaglandin D2 synthase 21kDa (brain)	PTGDS	5730	Hormone
prostaglandin E synthase	PTGES	9536	Hormone
prostaglandin E synthase 2	PTGES2	80142	Hormone
prostaglandin E synthase 3 (cytosolic)	PTGES3	10728	Hormone
prostaglandin I2 (prostacyclin) synthase	PTGIS	5740	Hormone
prostaglandin reductase 1	PTGR1	22949	Hormone
prostaglandin reductase 2	PTGR2	145482	Hormone
prostaglandin-endoperoxide synthase 1 (prostaglandin G/H synthase and cyclooxygenase)	PTGS1	5742	Hormone
prostaglandin-endoperoxide synthase 2 (prostaglandin G/H synthase and cyclooxygenase)	PTGS2	5743	Hormone
thromboxane A synthase 1 (platelet, cytochrome P450, family 5, subfamily A)	TBXAS1	6916	Hormone
thyroid peroxidase	TPO	7173	Hormone
CDP-diacylglycerol--inositol 3-phosphatidyltransferase (phosphatidylinositol synthase)	CDIPT	10423	Inositol Phosphate
FIG4 homolog (S. cerevisiae)	FIG4	9896	Inositol Phosphate
inositol(myo)-1(or 4)-monophosphatase 1	IMPA1	3612	Inositol Phosphate
inositol(myo)-1(or 4)-monophosphatase 2	IMPA2	3613	Inositol Phosphate
inositol monophosphatase domain containing 1	IMPAD1	54928	Inositol Phosphate
inositol polyphosphate-1-phosphatase	INPP1	3628	Inositol Phosphate
inositol polyphosphate-4-phosphatase, type I, 107kDa	INPP4A	3631	Inositol Phosphate
inositol polyphosphate-4-phosphatase, type II, 105kDa	INPP4B	8821	Inositol Phosphate
inositol polyphosphate-5-phosphatase, 40kDa	INPP5A	3632	Inositol Phosphate
inositol polyphosphate-5-phosphatase, 75kDa	INPP5B	3633	Inositol Phosphate
inositol polyphosphate-5-phosphatase, 145kDa	INPP5D	3635	Inositol Phosphate
inositol polyphosphate-5-phosphatase, 72 kDa	INPP5E	56623	Inositol Phosphate
inositol polyphosphate-5-phosphatase F	INPP5F	22876	Inositol Phosphate
inositol polyphosphate-5-phosphatase J	INPP5J	27124	Inositol Phosphate
inositol polyphosphate-5-phosphatase K	INPP5K	51763	Inositol Phosphate
inositol polyphosphate phosphatase-like 1	INPPL1	3636	Inositol Phosphate
inositol hexaphosphate kinase 1	IP6K1	9807	Inositol Phosphate
inositol hexaphosphate kinase 2	IP6K2	51447	Inositol Phosphate
inositol hexaphosphate kinase 3	IP6K3	117283	Inositol Phosphate
inositol polyphosphate multikinase	IPMK	253430	Inositol Phosphate
inositol 1,3,4,5,6-pentakisphosphate 2-kinase	IPPK	64768	Inositol Phosphate
myo-inositol 1-phosphate synthase A1	ISYNA1	51477	Inositol Phosphate
inositol 1,3,4-triphosphate 5/6 kinase	ITPK1	3705	Inositol Phosphate
inositol 1,4,5-trisphosphate 3-kinase A	ITPKA	3706	Inositol Phosphate
inositol 1,4,5-trisphosphate 3-kinase B	ITPKB	3707	Inositol Phosphate
inositol 1,4,5-trisphosphate 3-kinase C	ITPKC	80271	Inositol Phosphate
multiple inositol polyphosphate histidine phosphatase, 1	MINPP1	9562	Inositol Phosphate
myo-inositol oxygenase	MIOX	55586	Inositol Phosphate
GPI deacylase	PGAP1	80055	Inositol Phosphate
phosphatidylinositol 4-kinase type 2 alpha	PI4K2A	55361	Inositol Phosphate
Phosphatidylinositol 4-kinase type 2 beta	PI4K2B	55300	Inositol Phosphate
phosphatidylinositol 4-kinase, catalytic, alpha	PI4KA	5297	Inositol Phosphate
phosphatidylinositol 4-kinase, catalytic, beta	PI4KB	5298	Inositol Phosphate
phosphoinositide-3-kinase, class 2, alpha polypeptide	PIK3C2A	5286	Inositol Phosphate
phosphoinositide-3-kinase, class 2, beta polypeptide	PIK3C2B	5287	Inositol Phosphate
phosphoinositide-3-kinase, class 2, gamma polypeptide	PIK3C2G	5288	Inositol Phosphate
phosphoinositide-3-kinase, class 3	PIK3C3	5289	Inositol Phosphate
phosphoinositide-3-kinase, catalytic, alpha polypeptide	PIK3CA	5290	Inositol Phosphate
phosphoinositide-3-kinase, catalytic, beta polypeptide	PIK3CB	5291	Inositol Phosphate
phosphoinositide-3-kinase, catalytic, delta polypeptide	PIK3CD	5293	Inositol Phosphate
phosphoinositide-3-kinase, catalytic, gamma polypeptide	PIK3CG	5294	Inositol Phosphate
phosphoinositide-3-kinase, regulatory subunit 1 (p85 alpha)	PIK3R1	5295	Inositol Phosphate
phosphoinositide-3-kinase, regulatory subunit 2 (p85 beta)	PIK3R2	5296	Inositol Phosphate
phosphoinositide-3-kinase, regulatory subunit 3 (p55, gamma)	PIK3R3	8503	Inositol Phosphate
phosphoinositide-3-kinase, regulatory subunit 4, p150	PIK3R4	30849	Inositol Phosphate
phosphoinositide-3-kinase, regulatory subunit 5, p101	PIK3R5	23533	Inositol Phosphate
phosphoinositide-3-kinase, regulatory subunit 6	PIK3R6	146850	Inositol Phosphate
phosphatidylinositol-5-phosphate 4-kinase, type II, alpha	PIP4K2A	5305	Inositol Phosphate
phosphatidylinositol-5-phosphate 4-kinase, type II, beta	PIP4K2B	8396	Inositol Phosphate
phosphatidylinositol-5-phosphate 4-kinase, type II, gamma	PIP4K2C	79837	Inositol Phosphate
phosphatidylinositol-4-phosphate 5-kinase, type I, alpha	PIP5K1A	8394	Inositol Phosphate
phosphatidylinositol-4-phosphate 5-kinase, type I, beta	PIP5K1B	8395	Inositol Phosphate
phosphatidylinositol-4-phosphate 5-kinase, type I, gamma	PIP5K1C	23396	Inositol Phosphate
phosphatidylinositol-3-phosphate/phosphatidylinositol 5-kinase, type III	PIP5K3	200576	Inositol Phosphate
phosphatidylinositol-4-phosphate 5-kinase-like 1	PIP5KL1	138429	Inositol Phosphate
phosphatase and tensin homolog	PTEN	5728	Inositol Phosphate
synaptojanin 1	SYNJ1	8867	Inositol Phosphate
synaptojanin 2	SYNJ2	8871	Inositol Phosphate
ATPase, class VI, type 11A	ATP11A	23250	Ion Transport
ATPase, class VI, type 11B	ATP11B	23200	Ion Transport
ATPase, class VI, type 11C	ATP11C	286410	Ion Transport
ATPase, H+/K+ transporting, nongastric, alpha polypeptide	ATP12A	479	Ion Transport
ATPase, Na+/K+ transporting, alpha 1 polypeptide	ATP1A1	476	Ion Transport
ATPase, Na+/K+ transporting, alpha 2 polypeptide	ATP1A2	477	Ion Transport
ATPase, Na+/K+ transporting, alpha 3 polypeptide	ATP1A3	478	Ion Transport
ATPase, Na+/K+ transporting, alpha 4 polypeptide	ATP1A4	480	Ion Transport
ATPase, Na+/K+ transporting, beta 1 polypeptide	ATP1B1	481	Ion Transport
ATPase, Na+/K+ transporting, beta 2 polypeptide	ATP1B2	482	Ion Transport
ATPase, Na+/K+ transporting, beta 3 polypeptide	ATP1B3	483	Ion Transport
ATPase, (Na+)/K+ transporting, beta 4 polypeptide	ATP1B4	23439	Ion Transport
ATPase, Ca++ transporting, cardiac muscle, fast twitch 1	ATP2A1	487	Ion Transport
ATPase, Ca++ transporting, cardiac muscle, slow twitch 2	ATP2A2	488	Ion Transport
ATPase, Ca++ transporting, ubiquitous	ATP2A3	489	Ion Transport
ATPase, Ca++ transporting, plasma membrane 1	ATP2B1	490	Ion Transport
ATPase, Ca++ transporting, plasma membrane 2	ATP2B2	491	Ion Transport
ATPase, Ca++ transporting, plasma membrane 3	ATP2B3	492	Ion Transport
ATPase, Ca++ transporting, plasma membrane 4	ATP2B4	493	Ion Transport
ATPase, Ca++-sequestering	ATP2C1	27032	Ion Transport
ATPase, Ca++ transporting, type 2C, member 2	ATP2C2	9914	Ion Transport
ATPase, Mg++ transporting	ATP3	494	Ion Transport
ATPase, H+/K+ exchanging, gastric, alpha polypeptide	ATP4A	495	Ion Transport
ATPase, H+/K+ exchanging, beta polypeptide	ATP4B	496	Ion Transport
ATPase, Cu++ transporting, alpha polypeptide	ATP7A	538	Ion Transport
ATPase, Cu++ transporting, beta polypeptide	ATP7B	540	Ion Transport
Bestrophin 1	BEST1	7439	Ion Transport
Bestrophin 2	BEST2	54831	Ion Transport
Bestrophin 3	BEST3	144453	Ion Transport
Bestrophin 4	BEST4	266675	Ion Transport
Bartter syndrome, infantile, with sensorineural deafness (Barttin)	BSND	7809	Ion Transport
Chromosome 14 open reading frame 68	C14orf68	283600	Ion Transport
Chromosome 20 open reading frame 59	C20orf59	63910	Ion Transport
Chromosome 6 open reading frame 192	C6orf192	116843	Ion Transport
calcium channel, voltage-dependent, P/Q type, alpha 1A subunit	CACNA1A	773	Ion Transport
calcium channel, voltage-dependent, N type, alpha 1B subunit	CACNA1B	774	Ion Transport
calcium channel, voltage-dependent, L type, alpha 1C subunit	CACNA1C	775	Ion Transport
calcium channel, voltage-dependent, L type, alpha 1D subunit	CACNA1D	776	Ion Transport
calcium channel, voltage-dependent, R type, alpha 1E subunit	CACNA1E	777	Ion Transport
calcium channel, voltage-dependent, alpha 1F subunit	CACNA1F	778	Ion Transport
calcium channel, voltage-dependent, T type, alpha 1G subunit	CACNA1G	8913	Ion Transport
calcium channel, voltage-dependent, T type, alpha 1H subunit	CACNA1H	8912	Ion Transport
calcium channel, voltage-dependent, T type, alpha 1I subunit	CACNA1I	8911	Ion Transport
calcium channel, voltage-dependent, L type, alpha 1S subunit	CACNA1S	779	Ion Transport
calcium channel, voltage-dependent, alpha2/delta subunit 1	CACNA2D1	781	Ion Transport
calcium channel, voltage-dependent, alpha 2/delta subunit 2	CACNA2D2	9254	Ion Transport
calcium channel, voltage-dependent, alpha2/delta subunit 3	CACNA2D3	55799	Ion Transport
calcium channel, voltage-dependent, alpha 2/delta subunit 4	CACNA2D4	93589	Ion Transport
calcium channel, voltage-dependent, beta 1 subunit	CACNB1	782	Ion Transport
calcium channel, voltage-dependent, beta 2 subunit	CACNB2	783	Ion Transport
calcium channel, voltage-dependent, beta 3 subunit	CACNB3	784	Ion Transport
calcium channel, voltage-dependent, beta 4 subunit	CACNB4	785	Ion Transport
calcium channel, voltage-dependent, gamma subunit 1	CACNG1	786	Ion Transport
calcium channel, voltage-dependent, gamma subunit 2	CACNG2	10369	Ion Transport
calcium channel, voltage-dependent, gamma subunit 3	CACNG3	10368	Ion Transport
calcium channel, voltage-dependent, gamma subunit 4	CACNG4	27092	Ion Transport
calcium channel, voltage-dependent, gamma subunit 5	CACNG5	27091	Ion Transport
calcium channel, voltage-dependent, gamma subunit 6	CACNG6	59285	Ion Transport
calcium channel, voltage-dependent, gamma subunit 7	CACNG7	59284	Ion Transport
calcium channel, voltage-dependent, gamma subunit 8	CACNG8	59283	Ion Transport
cation channel, sperm associated 1	CATSPER1	117144	Ion Transport
cation channel, sperm associated 2	CATSPER2	117155	Ion Transport
cation channel, sperm associated 3	CATSPER3	347732	Ion Transport
cation channel, sperm-associated, beta	CATSPERB	79820	Ion Transport
Cystic fibrosis transmembrane conductance regulator (ATP-binding cassette sub-family C, member 7)	CFTR	1080	Ion Transport
Cholinergic receptor, nicotinic, alpha 1 (muscle)	CHRNA1	1134	Ion Transport
Cholinergic receptor, nicotinic, alpha 10	CHRNA10	57053	Ion Transport
Cholinergic receptor, nicotinic, alpha 2 (neuronal)	CHRNA2	1135	Ion Transport
Cholinergic receptor, nicotinic, alpha 3	CHRNA3	1136	Ion Transport
Cholinergic receptor, nicotinic, alpha 4	CHRNA4	1137	Ion Transport
Cholinergic receptor, nicotinic, alpha 5	CHRNA5	1138	Ion Transport
Cholinergic receptor, nicotinic, alpha 6	CHRNA6	8973	Ion Transport
Cholinergic receptor, nicotinic, alpha 7	CHRNA7	1139	Ion Transport
Cholinergic receptor, nicotinic, alpha 9	CHRNA9	55584	Ion Transport
Cholinergic receptor, nicotinic, beta 1 (muscle)	CHRNB1	1140	Ion Transport
Cholinergic receptor, nicotinic, beta 2 (neuronal)	CHRNB2	1141	Ion Transport
Cholinergic receptor, nicotinic, beta 3	CHRNB3	1142	Ion Transport
Cholinergic receptor, nicotinic, beta 4	CHRNB4	1143	Ion Transport
Cholinergic receptor, nicotinic, delta	CHRND	1144	Ion Transport
Cholinergic receptor, nicotinic, epsilon	CHRNE	1145	Ion Transport
Cholinergic receptor, nicotinic, gamma	CHRNG	1146	Ion Transport
chloride channel calcium activated 1	CLCA1	1179	Ion Transport
chloride channel calcium activated 2	CLCA2	9635	Ion Transport
chloride channel calcium activated 3	CLCA3	9629	Ion Transport
chloride channel calcium activated 4	CLCA4	22802	Ion Transport
chloride channel CLIC-like 1	CLCC1	23155	Ion Transport
chloride channel 1	CLCN1	1180	Ion Transport
chloride channel 2	CLCN2	1181	Ion Transport
chloride channel 3	CLCN3	1182	Ion Transport
chloride channel 4-2	CLCN4	1183	Ion Transport
chloride channel 5	CLCN5	1184	Ion Transport
chloride channel 6	CLCN6	1185	Ion Transport
chloride channel 7	CLCN7	1186	Ion Transport
Chloride channel Ka	CLCNKA	1187	Ion Transport
chloride channel Kb	CLCNKB	1188	Ion Transport
chloride intracellular channel 1	CLIC1	1192	Ion Transport
chloride intracellular channel 2	CLIC2	1193	Ion Transport
chloride intracellular channel 3	CLIC3	9022	Ion Transport
chloride intracellular channel 4 (mitochondrial)	CLIC4	25932	Ion Transport
chloride intracellular channel 5	CLIC5	53405	Ion Transport
chloride intracellular channel 6	CLIC6	54102	Ion Transport
cyclic nucleotide gated channel alpha 1	CNGA1	1259	Ion Transport
Cyclic nucleotide gated channel alpha 2	CNGA2	1260	Ion Transport
cyclic nucleotide gated channel alpha 3	CNGA3	1261	Ion Transport
cyclic nucleotide gated channel alpha 4	CNGA4	1262	Ion Transport
cyclic nucleotide gated channel beta 1	CNGB1	1258	Ion Transport
cyclic nucleotide gated channel beta 3	CNGB3	54714	Ion Transport
Gamma-aminobutyric acid (GABA) A receptor, alpha 1	GABRA1	2554	Ion Transport
Gamma-aminobutyric acid (GABA) A receptor, alpha 2	GABRA2	2555	Ion Transport
Gamma-aminobutyric acid (GABA) A receptor, alpha 3	GABRA3	2556	Ion Transport
Gamma-aminobutyric acid (GABA) A receptor, alpha 4	GABRA4	2557	Ion Transport
Gamma-aminobutyric acid (GABA) A receptor, alpha 5	GABRA5	2558	Ion Transport
Gamma-aminobutyric acid (GABA) A receptor, alpha 6	GABRA6	2559	Ion Transport
Gamma-aminobutyric acid (GABA) A receptor, beta 1	GABRB1	2560	Ion Transport
Gamma-aminobutyric acid (GABA) A receptor, beta 2	GABRB2	2561	Ion Transport
Gamma-aminobutyric acid (GABA) A receptor, beta 3	GABRB3	2562	Ion Transport
Gamma-aminobutyric acid (GABA) A receptor, delta	GABRD	2563	Ion Transport
Gamma-aminobutyric acid (GABA) A receptor, epsilon	GABRE	2564	Ion Transport
Gamma-aminobutyric acid (GABA) A receptor, gamma 1	GABRG1	2565	Ion Transport
Gamma-aminobutyric acid (GABA) A receptor, gamma 2	GABRG2	2566	Ion Transport
Gamma-aminobutyric acid (GABA) A receptor, gamma 3	GABRG3	2567	Ion Transport
Gamma-aminobutyric acid (GABA) A receptor, pi	GABRP	2568	Ion Transport
Gamma-aminobutyric acid (GABA) receptor, theta	GABRQ	55879	Ion Transport
Gamma-aminobutyric acid (GABA) receptor, rho 1	GABRR1	2569	Ion Transport
Gamma-aminobutyric acid (GABA) receptor, rho 2	GABRR2	2570	Ion Transport
Gamma-aminobutyric acid (GABA) receptor, rho 3	GABRR3	200959	Ion Transport
Glycine receptor, alpha 1 (startle disease/hyperekplexia)	GLRA1	2741	Ion Transport
Glycine receptor, alpha 2	GLRA2	2742	Ion Transport
Glycine receptor, alpha 3	GLRA3	8001	Ion Transport
Glycine receptor, alpha 4	GLRA4	441509	Ion Transport
Glycine receptor, beta	GLRB	2743	Ion Transport
Glutamate receptor, ionotropic, AMPA 1	GRIA1	2890	Ion Transport
Glutamate receptor, ionotropic, AMPA 2	GRIA2	2891	Ion Transport
Glutamate receptor, ionotrophic, AMPA 3	GRIA3	2892	Ion Transport
Glutamate receptor, ionotrophic, AMPA 4	GRIA4	2893	Ion Transport
Glutamate receptor, ionotropic, delta 1	GRID1	2894	Ion Transport
Glutamate receptor, ionotropic, delta 2	GRID2	2895	Ion Transport
Glutamate receptor, ionotropic, kainate 1	GRIK1	2897	Ion Transport
Glutamate receptor, ionotropic, kainate 2	GRIK2	2898	Ion Transport
Glutamate receptor, ionotropic, kainate 3	GRIK3	2899	Ion Transport
Glutamate receptor, ionotropic, kainate 4	GRIK4	2900	Ion Transport
Glutamate receptor, ionotropic, kainate 5	GRIK5	2901	Ion Transport
Glutamate receptor, ionotropic, N-methyl D-aspartate 1	GRIN1	2902	Ion Transport
Glutamate receptor, ionotropic, N-methyl D-aspartate 2A	GRIN2A	2903	Ion Transport
Glutamate receptor, ionotropic, N-methyl D-aspartate 2B	GRIN2B	2904	Ion Transport
Glutamate receptor, ionotropic, N-methyl D-aspartate 2C	GRIN2C	2905	Ion Transport
Glutamate receptor, ionotropic, N-methyl D-aspartate 2D	GRIN2D	2906	Ion Transport
Glutamate receptor, ionotropic, N-methyl-D-aspartate 3A	GRIN3A	116443	Ion Transport
Glutamate receptor, ionotropic, N-methyl-D-aspartate 3B	GRIN3B	116444	Ion Transport
hyperpolarization activated cyclic nucleotide-gated potassium channel 1	HCN1	348980	Ion Transport
hyperpolarization activated cyclic nucleotide-gated potassium channel 2	HCN2	610	Ion Transport
hyperpolarization activated cyclic nucleotide-gated potassium channel 3	HCN3	57657	Ion Transport
hyperpolarization activated cyclic nucleotide-gated potassium channel 4	HCN4	10021	Ion Transport
5-hydroxytryptamine (serotonin) receptor 3A	HTR3A	3359	Ion Transport
5-hydroxytryptamine (serotonin) receptor 3B	HTR3B	9177	Ion Transport
5-hydroxytryptamine (serotonin) receptor 3, family member C	HTR3C	170572	Ion Transport
5-hydroxytryptamine (serotonin) receptor 3 family member D	HTR3D	200909	Ion Transport
5-hydroxytryptamine (serotonin) receptor 3, family member E	HTR3E	285242	Ion Transport
Inositol 1,4,5-triphosphate receptor, type 1	ITPR1	3708	Ion Transport
inositol 1,4,5-triphosphate receptor, type 2	ITPR2	3709	Ion Transport
inositol 1,4,5-triphosphate receptor, type 3	ITPR3	3710	Ion Transport
potassium voltage-gated channel, shaker-related subfamily, member 1	KCNA1	3736	Ion Transport
potassium voltage-gated channel, shaker-related subfamily, member 10	KCNA10	3744	Ion Transport
potassium voltage-gated channel, shaker-related subfamily, member 2	KCNA2	3737	Ion Transport
potassium voltage-gated channel, shaker-related subfamily, member 3	KCNA3	3738	Ion Transport
potassium voltage-gated channel, shaker-related subfamily, member 4	KCNA4	3739	Ion Transport
potassium voltage-gated channel, shaker-related subfamily, member 5	KCNA5	3741	Ion Transport
potassium voltage-gated channel, shaker-related, subfamily, member 6	KCNA6	3742	Ion Transport
potassium voltage-gated channel, shaker-related subfamily, member 7	KCNA7	3743	Ion Transport
potassium voltage-gated channel, shaker-related subfamily, beta member 1	KCNAB1	7881	Ion Transport
potassium voltage-gated channel, shaker-related subfamily, beta member 2	KCNAB2	8514	Ion Transport
potassium voltage-gated channel, shaker-related subfamily, beta member 3	KCNAB3	9196	Ion Transport
potassium voltage gated channel, Shab-related subfamily, member 1	KCNB1	3745	Ion Transport
potassium voltage gated channel, Shab-related subfamily, member 2	KCNB2	9312	Ion Transport
potassium voltage gated channel, Shaw-related subfamily, member 1	KCNC1	3746	Ion Transport
potassium voltage gated channel, Shaw-related subfamily, member 2	KCNC2	3747	Ion Transport
potassium voltage gated channel, Shaw-related subfamily, member 3	KCNC3	3748	Ion Transport
potassium voltage gated channel, Shaw-related subfamily, member 4	KCNC4	3749	Ion Transport
potassium voltage-gated channel, Shal-related family, member 1	KCND1	3750	Ion Transport
potassium voltage-gated channel, Shal-related family, member 2	KCND2	3751	Ion Transport
potassium voltage-gated channel, Shal-related family, member 3	KCND3	3752	Ion Transport
potassium voltage-gated channel, Isk-related subfamily, member 1	KCNE1	3753	Ion Transport
potassium voltage-gated channel, Isk-related family, member 1-like	KCNE1L	23630	Ion Transport
potassium voltage-gated channel, Isk-related subfamily, gene 2	KCNE2	9992	Ion Transport
potassium voltage-gated channel, Isk-related subfamily, gene 3	KCNE3	10008	Ion Transport
potassium voltage-gated channel, Isk-related subfamily, gene 4	KCNE4	23704	Ion Transport
potassium voltage-gated channel, subfamily F, member 1	KCNF1	3754	Ion Transport
potassium voltage-gated channel, subfamily G, member 1	KCNG1	3755	Ion Transport
potassium voltage-gated channel, subfamily G, member 2	KCNG2	26251	Ion Transport
potassium voltage-gated channel, subfamily G, member 3	KCNG3	170850	Ion Transport
potassium voltage-gated channel, subfamily G, member 4	KCNG4	93107	Ion Transport
potassium voltage-gated channel, subfamily H (eag-related), member 1	KCNH1	3756	Ion Transport
potassium voltage-gated channel, subfamily H (eag-related), member 2	KCNH2	3757	Ion Transport
potassium voltage-gated channel, subfamily H (eag-related), member 3	KCNH3	23416	Ion Transport
potassium voltage-gated channel, subfamily H (eag-related), member 4	KCNH4	23415	Ion Transport
potassium voltage-gated channel, subfamily H (eag-related), member 5	KCNH5	27133	Ion Transport
potassium voltage-gated channel, subfamily H (eag-related), member 6	KCNH6	81033	Ion Transport
potassium voltage-gated channel, subfamily H (eag-related), member 7	KCNH7	90134	Ion Transport
potassium voltage-gated channel, subfamily H (eag-related), member 8	KCNH8	131096	Ion Transport
potassium inwardly-rectifying channel, subfamily J, member 1	KCNJ1	3758	Ion Transport
potassium inwardly-rectifying channel, subfamily J, member 10	KCNJ10	3766	Ion Transport
potassium inwardly rectifying channel, subfamily J, member 11	KCNJ11	3767	Ion Transport
potassium inwardly-rectifying channel, subfamily J, member 12	KCNJ12	3768	Ion Transport
potassium inwardly-rectifying channel, subfamily J, member 13	KCNJ13	3769	Ion Transport
potassium inwardly-rectifying channel, subfamily J, member 14	KCNJ14	3770	Ion Transport
potassium inwardly-rectifying channel, subfamily J, member 15	KCNJ15	3772	Ion Transport
potassium inwardly-rectifying channel, subfamily J, member 16	KCNJ16	3773	Ion Transport
potassium inwardly-rectifying channel, subfamily J, member 2	KCNJ2	3759	Ion Transport
potassium inwardly-rectifying channel, subfamily J, member 3	KCNJ3	3760	Ion Transport
potassium inwardly-rectifying channel, subfamily J, member 4	KCNJ4	3761	Ion Transport
potassium inwardly-rectifying channel, subfamily J, member 5	KCNJ5	3762	Ion Transport
potassium inwardly-rectifying channel, subfamily J, member 6	KCNJ6	3763	Ion Transport
potassium inwardly-rectifying channel, subfamily J, member 8	KCNJ8	3764	Ion Transport
potassium inwardly-rectifying channel, subfamily J, member 9	KCNJ9	3765	Ion Transport
potassium channel, subfamily K, member 1	KCNK1	3775	Ion Transport
potassium channel, subfamily K, member 10	KCNK10	54207	Ion Transport
potassium channel, subfamily K, member 12	KCNK12	56660	Ion Transport
potassium channel, subfamily K, member 13	KCNK13	56659	Ion Transport
potassium channel, subfamily K, member 15	KCNK15	60598	Ion Transport
potassium channel, subfamily K, member 16	KCNK16	83795	Ion Transport
potassium channel, subfamily K, member 17	KCNK17	89822	Ion Transport
Potassium channel, subfamily K, member 18	KCNK18	338567	Ion Transport
potassium channel, subfamily K, member 2	KCNK2	3776	Ion Transport
potassium channel, subfamily K, member 3	KCNK3	3777	Ion Transport
potassium channel, subfamily K, member 4	KCNK4	50801	Ion Transport
potassium channel, subfamily K, member 5	KCNK5	8645	Ion Transport
potassium inwardly-rectifying channel, subfamily K, member 6	KCNK6	9424	Ion Transport
potassium channel, subfamily K, member 7	KCNK7	10089	Ion Transport
potassium channel, subfamily K, member 9	KCNK9	51305	Ion Transport
potassium large conductance calcium-activated channel, subfamily M, alpha member 1	KCNMA1	3778	Ion Transport
potassium large conductance calcium-activated channel, subfamily M, beta member 1	KCNMB1	3779	Ion Transport
potassium large conductance calcium-activated channel, subfamily M, beta member 2	KCNMB2	10242	Ion Transport
potassium large conductance calcium-activated channel, subfamily M beta member 3	KCNMB3	27094	Ion Transport
potassium large conductance calcium-activated channel, subfamily M, beta member 4	KCNMB4	27345	Ion Transport
potassium intermediate/small conductance calcium-activated channel, subfamily N, member 1	KCNN1	3780	Ion Transport
potassium intermediate/small conductance calcium-activated channel, subfamily N, member 2	KCNN2	3781	Ion Transport
potassium intermediate/small conductance calcium-activated channel, subfamily N, member 3	KCNN3	3782	Ion Transport
potassium intermediate/small conductance calcium-activated channel, subfamily N, member 4	KCNN4	3783	Ion Transport
potassium voltage-gated channel, subfamily Q, member 1	KCNQ1	3784	Ion Transport
potassium voltage-gated channel, subfamily Q, member 2	KCNQ2	3785	Ion Transport
potassium voltage-gated channel, subfamily Q, member 3	KCNQ3	3786	Ion Transport
potassium voltage-gated channel, subfamily Q, member 4	KCNQ4	9132	Ion Transport
potassium voltage-gated channel, subfamily Q, member 5	KCNQ5	56479	Ion Transport
K+ voltage-gated channel, subfamily S, 1	KCNS1	3787	Ion Transport
K+ voltage-gated channel, subfamily S, 2	KCNS2	3788	Ion Transport
potassium voltage-gated channel, delayed-rectifier, subfamily S, member 3	KCNS3	3790	Ion Transport
potassium channel, subfamily T, member 1	KCNT1	57582	Ion Transport
potassium channel, subfamily T, member 2	KCNT2	343450	Ion Transport
potassium channel, subfamily U, member 1	KCNU1	157855	Ion Transport
potassium channel, subfamily V, member 1	KCNV1	27012	Ion Transport
potassium channel, subfamily V, member 2	KCNV2	169522	Ion Transport
potassium channel tetramerisation domain containing 1	KCTD1	284252	Ion Transport
potassium channel tetramerisation domain containing 10	KCTD10	83892	Ion Transport
potassium channel tetramerisation domain containing 11	KCTD11	147040	Ion Transport
potassium channel tetramerisation domain containing 12	KCTD12	115207	Ion Transport
potassium channel tetramerisation domain containing 13	KCTD13	253980	Ion Transport
potassium channel tetramerisation domain containing 14	KCTD14	65987	Ion Transport
potassium channel tetramerisation domain containing 15	KCTD15	79047	Ion Transport
potassium channel tetramerisation domain containing 16	KCTD16	57528	Ion Transport
potassium channel tetramerisation domain containing 17	KCTD17	79734	Ion Transport
potassium channel tetramerisation domain containing 18	KCTD18	130535	Ion Transport
potassium channel tetramerisation domain containing 19	KCTD19	146212	Ion Transport
potassium channel tetramerisation domain containing 2	KCTD2	23510	Ion Transport
potassium channel tetramerisation domain containing 20	KCTD20	222658	Ion Transport
potassium channel tetramerisation domain containing 21	KCTD21	283219	Ion Transport
potassium channel tetramerisation domain containing 3	KCTD3	51133	Ion Transport
potassium channel tetramerisation domain containing 4	KCTD4	386618	Ion Transport
potassium channel tetramerisation domain containing 5	KCTD5	54442	Ion Transport
potassium channel tetramerisation domain containing 6	KCTD6	200845	Ion Transport
potassium channel tetramerisation domain containing 7	KCTD7	154881	Ion Transport
potassium channel tetramerisation domain containing 8	KCTD8	386617	Ion Transport
potassium channel tetramerisation domain containing 9	KCTD9	54793	Ion Transport
purinergic receptor P2X, ligand-gated ion channel, 1	P2RX1	5023	Ion Transport
purinergic receptor P2X, ligand-gated ion channel, 2	P2RX2	22953	Ion Transport
purinergic receptor P2X, ligand-gated ion channel, 3	P2RX3	5024	Ion Transport
purinergic receptor P2X, ligand-gated ion channel, 4	P2RX4	5025	Ion Transport
purinergic receptor P2X, ligand-gated ion channel, 5	P2RX5	5026	Ion Transport
purinergic receptor P2X, ligand-gated ion channel, 6	P2RX6	9127	Ion Transport
purinergic receptor P2X, ligand-gated ion channel, 7	P2RX7	5027	Ion Transport
sodium channel, voltage-gated, type X, alpha	SCN10A	6336	Ion Transport
sodium channel, voltage-gated, type XI, alpha	SCN11A	11280	Ion Transport
sodium channel, voltage-gated, type I, alpha	SCN1A	6323	Ion Transport
sodium channel, voltage-gated, type I, beta	SCN1B	6324	Ion Transport
sodium channel, voltage-gated, type II, alpha 1	SCN2A	6326	Ion Transport
sodium channel, voltage-gated, type II, beta	SCN2B	6327	Ion Transport
sodium channel, voltage-gated, type III, alpha	SCN3A	6328	Ion Transport
sodium channel, voltage-gated, type III, beta	SCN3B	55800	Ion Transport
sodium channel, voltage-gated, type IV, alpha	SCN4A	6329	Ion Transport
sodium channel, voltage-gated, type IV, beta	SCN4B	6330	Ion Transport
sodium channel, voltage-gated, type V, alpha	SCN5A	6331	Ion Transport
sodium channel, voltage-gated, type VII, alpha	SCN7A	6332	Ion Transport
sodium channel, voltage-gated, type VIII, alpha	SCN8A	6334	Ion Transport
sodium channel, voltage-gated, type IX, alpha	SCN9A	6335	Ion Transport
sodium channel, nonvoltage-gated, type I, alpha	SCNN1A	6337	Ion Transport
sodium channel, nonvoltage-gated 1 beta	SCNN1B	6338	Ion Transport
sodium channel, nonvoltage-gated 1, delta	SCNN1D	6339	Ion Transport
sodium channel, nonvoltage-gated 1 gamma	SCNN1G	6340	Ion Transport
solute carrier family 11 (proton-coupled divalent metal ion transporters), member 1	SLC11A1	6556	Ion Transport
solute carrier family 11 (proton-coupled divalent metal ion transporters), member 2	SLC11A2	4891	Ion Transport
solute carrier family 12 (sodium/potassium/chloride transporters), member 1	SLC12A1	6557	Ion Transport
solute carrier family 12, member 2	SLC12A2	6558	Ion Transport
solute carrier family 12, member 3	SLC12A3	6559	Ion Transport
solute carrier family 12, member 4	SLC12A4	6560	Ion Transport
solute carrier family 12, member 5	SLC12A5	57468	Ion Transport
solute carrier family 12, member 6	SLC12A6	9990	Ion Transport
solute carrier family 12, member 7	SLC12A7	10723	Ion Transport
solute carrier family 12 (potassium/chloride transporters), member 8	SLC12A8	84561	Ion Transport
solute carrier family 12 (potassium/chloride transporters), member 9	SLC12A9	56996	Ion Transport
solute carrier family 13 (sodium/sulphate symporters), member 1	SLC13A1	6561	Ion Transport
solute carrier family 13 (sodium-dependent dicarboxylate transporter), member 2	SLC13A2	9058	Ion Transport
solute carrier family 13 (sodium-dependent dicarboxylate transporter), member 3	SLC13A3	64849	Ion Transport
solute carrier family 13 (sodium/sulfate symporters), member 4	SLC13A4	26266	Ion Transport
solute carrier family 13 (sodium/sulfate symporters), member 5	SLC13A5	284111	Ion Transport
solute carrier family 24 (sodium/potassium/calcium exchanger), member 1	SLC24A1	9187	Ion Transport
solute carrier family 24 (sodium/potassium/calcium exchanger), member 2	SLC24A2	25769	Ion Transport
solute carrier family 24 (sodium/potassium/calcium exchanger), member 3	SLC24A3	57419	Ion Transport
solute carrier family 24 (sodium/potassium/calcium exchanger), member 4	SLC24A4	123041	Ion Transport
solute carrier family 24, member 5	SLC24A5	283652	Ion Transport
solute carrier family 24 (sodium/potassium/calcium exchanger), member 6	SLC24A6	80024	Ion Transport
solute carrier family 30 (zinc transporter), member 1	SLC30A1	7779	Ion Transport
solute carrier family 30, member 10	SLC30A10	55532	Ion Transport
solute carrier family 30 (zinc transporter), member 2	SLC30A2	7780	Ion Transport
solute carrier family 30 (zinc transporter), member 3	SLC30A3	7781	Ion Transport
solute carrier family 30 (zinc transporter), member 4	SLC30A4	7782	Ion Transport
solute carrier family 30 (zinc transporter), member 5	SLC30A5	64924	Ion Transport
solute carrier family 30 (zinc transporter), member 6	SLC30A6	55676	Ion Transport
solute carrier family 30 (zinc transporter), member 7	SLC30A7	148867	Ion Transport
solute carrier family 30 (zinc transporter), member 8	SLC30A8	169026	Ion Transport
solute carrier family 30 (zinc transporter), member 9	SLC30A9	10463	Ion Transport
solute carrier family 39 (zinc transporter), member 1	SLC39A1	27173	Ion Transport
solute carrier family 39 (zinc transporter), member 10	SLC39A10	57181	Ion Transport
solute carrier family 39 (metal ion transporter), member 11	SLC39A11	201266	Ion Transport
solute carrier family 39 (metal ion transporter), member 12	SLC39A12	221074	Ion Transport
solute carrier family 39 (metal ion transporter), member 13	SLC39A13	91252	Ion Transport
solute carrier family 39 (zinc transporter), member 14	SLC39A14	23516	Ion Transport
solute carrier family 39 (zinc transporter), member 2	SLC39A2	29986	Ion Transport
solute carrier family 39 (zinc transporter), member 3	SLC39A3	29985	Ion Transport
solute carrier family 39 (zinc transporter), member 4	SLC39A4	55630	Ion Transport
solute carrier family 39 (metal ion transporter), member 5	SLC39A5	283375	Ion Transport
solute carrier family 39 (metal ion transporter), member 6	SLC39A6	25800	Ion Transport
solute carrier family 39, member 7	SLC39A7	7922	Ion Transport
solute carrier family 39 (metal ion transporter), member 8	SLC39A8	64116	Ion Transport
solute carrier family 39 (zinc transporter), member 9	SLC39A9	55334	Ion Transport
solute carrier family 3, member 1	SLC3A1	6519	Ion Transport
solute carrier family 3 (activators of dibasic and neutral amino acid transport), member 2	SLC3A2	6520	Ion Transport
solute carrier family 40 (iron-regulated transporter), member 1	SLC40A1	30061	Ion Transport
solute carrier family 41, member 1	SLC41A1	254428	Ion Transport
solute carrier family 41, member 2	SLC41A2	84102	Ion Transport
solute carrier family 41, member 3	SLC41A3	54946	Ion Transport
voltage-dependent anion channel 1	VDAC1	7416	Ion Transport
voltage-dependent anion channel 2	VDAC2	7417	Ion Transport
voltage-dependent anion channel 3	VDAC3	7419	Ion Transport
zinc activated ligand-gated ion channel	ZACN	353174	Ion Transport
hephaestin	HEPH	9843	Ion Transport
ligand-gated ion channel, zinc activated 1	LGICZ1	353174	Ion Transport
organic anion transporter LST-3b	LST-3TM12	338821	Ion Transport
magnesium transporter 1	MAGT1	84061	Ion Transport
Mucolipin 1	MCOLN1	57192	Ion Transport
Mucolipin 2	MCOLN2	255231	Ion Transport
Mucolipin 3	MCOLN3	55283	Ion Transport
methylmalonic aciduria (cobalamin deficiency) cblA type	MMAA	166785	Ion Transport
sodium leak channel, non-selective	NALCN	259232	Ion Transport
non imprinted in Prader-Willi/Angelman syndrome 1	NIPA1	123606	Ion Transport
Oculocutaneous albinism II (pink-eye dilution homolog, mouse)	OCA2	4948	Ion Transport
ORAI calcium release-activated calcium modulator 1	ORAI1	84876	Ion Transport
ORAI calcium release-activated calcium modulator 2	ORAI2	80228	Ion Transport
ORAI calcium release-activated calcium modulator 3	ORAI3	93129	Ion Transport
Polycystic kidney disease 1 (autosomal dominant)	PKD1	5310	Ion Transport
Polycystic kidney disease 2 (autosomal dominant)	PKD2	5311	Ion Transport
Polycystic kidney disease 2-like 1	PKD2L1	9033	Ion Transport
ryanodine receptor 1 (skeletal)	RYR1	6261	Ion Transport
ryanodine receptor 2 (cardiac)	RYR2	6262	Ion Transport
ryanodine receptor 3	RYR3	6263	Ion Transport
Solute carrier family 22, member 24	SLC22A24	283238	Ion Transport
Solute carrier family 22, member 25	SLC25A25	387601	Ion Transport
solute carrier family 31, member 1	SLC31A1	1317	Ion Transport
solute carrier family 31, member 2	SLC31A2	1318	Ion Transport
sarcolipin	SLN	6588	Ion Transport
transcobalamin I (vitamin B12 binding protein, R binder family)	TCN1	6947	Ion Transport
transcobalamin II; macrocytic anemia	TCN2	6948	Ion Transport
transferrin	TF	7018	Ion Transport
transient receptor potential cation channel, subfamily A, member 1	TRPA1	8989	Ion Transport
transient receptor potential cation channel, subfamily C, member 1	TRPC1	7220	Ion Transport
transient receptor potential cation channel, subfamily C, member 3	TRPC3	7222	Ion Transport
transient receptor potential cation channel, subfamily C, member 4	TRPC4	7223	Ion Transport
transient receptor potential cation channel, subfamily C, member 5	TRPC5	7224	Ion Transport
transient receptor potential cation channel, subfamily C, member 6	TRPC6	7225	Ion Transport
transient receptor potential cation channel, subfamily C, member 7	TRPC7	57113	Ion Transport
transient receptor potential cation channel, subfamily M, member 1	TRPM1	4308	Ion Transport
transient receptor potential cation channel, subfamily M, member 2	TRPM2	7226	Ion Transport
transient receptor potential cation channel, subfamily M, member 3	TRPM3	80036	Ion Transport
transient receptor potential cation channel, subfamily M, member 4	TRPM4	54795	Ion Transport
transient receptor potential cation channel, subfamily M, member 5	TRPM5	29850	Ion Transport
transient receptor potential cation channel, subfamily M, member 6	TRPM6	140803	Ion Transport
transient receptor potential cation channel, subfamily M, member 7	TRPM7	54822	Ion Transport
transient receptor potential cation channel, subfamily M, member 8	TRPM8	79054	Ion Transport
transient receptor potential cation channel, subfamily V, member 1	TRPV1	7442	Ion Transport
transient receptor potential cation channel, subfamily V, member 2	TRPV2	51393	Ion Transport
transient receptor potential cation channel, subfamily V, member 3	TRPV3	162514	Ion Transport
transient receptor potential cation channel, subfamily V, member 4	TRPV4	59341	Ion Transport
transient receptor potential cation channel, subfamily V, member 5	TRPV5	56302	Ion Transport
transient receptor potential cation channel, subfamily V, member 6	TRPV6	55503	Ion Transport
Tweety homolog 1 (Drosophila)	TTYH1	57348	Ion Transport
Tweety homolog 2 (Drosophila)	TTYH2	94015	Ion Transport
Tweety homolog 3 (Drosophila)	TTYH3	80727	Ion Transport
3-hydroxybutyrate dehydrogenase, type 1	BDH1	622	Ketone Bodies
3-hydroxybutyrate dehydrogenase, type 2	BDH2	56898	Ketone Bodies
3-oxoacid CoA transferase 1	OXCT1	5019	Ketone Bodies
3-oxoacid CoA transferase 2	OXCT2	64064	Ketone Bodies
ATP citrate lyase	ACLY	47	Krebs
aconitase 1, soluble	ACO1	48	Krebs
aconitase 2, mitochondrial	ACO2	50	Krebs
citrate synthase	CS	1431	Krebs
D-2-hydroxyglutarate dehydrogenase	D2HGDH	728294	Krebs
dihydrolipoamide S-succinyltransferase (E2 component of 2-oxo-glutarate complex)	DLST	1743	Krebs
fumarate hydratase	FH	2271	Krebs
holocytochrome c synthase (cytochrome c heme-lyase)	HCCS	3052	Krebs
isocitrate dehydrogenase 1 (NADP+), soluble	IDH1	3417	Krebs
isocitrate dehydrogenase 2 (NADP+), mitochondrial	IDH2	3418	Krebs
isocitrate dehydrogenase 3 (NAD+) alpha	IDH3A	3419	Krebs
isocitrate dehydrogenase 3 (NAD+) beta	IDH3B	3420	Krebs
isocitrate dehydrogenase 3 (NAD+) gamma	IDH3G	3421	Krebs
L-2-hydroxyglutarate dehydrogenase	L2HGDH	79944	Krebs
malate dehydrogenase 1, NAD (soluble)	MDH1	4190	Krebs
malate dehydrogenase 1B, NAD (soluble)	MDH1B	130752	Krebs
malate dehydrogenase 2, NAD (mitochondrial)	MDH2	4191	Krebs
malic enzyme 1, NADP(+)-dependent, cytosolic	ME1	4199	Krebs
malic enzyme 2, NAD(+)-dependent, mitochondrial	ME2	4200	Krebs
malic enzyme 3, NADP(+)-dependent, mitochondrial	ME3	10873	Krebs
oxoglutarate (alpha-ketoglutarate) dehydrogenase (lipoamide)	OGDH	4967	Krebs
oxoglutarate dehydrogenase-like	OGDHL	55753	Krebs
pyruvate carboxylase	PC	5091	Krebs
succinate-CoA ligase, ADP-forming, beta subunit	SUCLA2	8803	Krebs
succinate-CoA ligase, alpha subunit	SUCLG1	8802	Krebs
succinate-CoA ligase, GDP-forming, beta subunit	SUCLG2	8801	Krebs
aminoadipate-semialdehyde dehydrogenase	AASDH	132949	Lysine
aminoadipate-semialdehyde dehydrogenase-phosphopantetheinyl transferase	AASDHPPT	60496	Lysine
aminoadipate-semialdehyde synthase	AASS	10157	Lysine
pipecolic acid oxidase	PIPOX	51268	Lysine
1-acylglycerol-3-phosphate O-acyltransferase 1 (lysophosphatidic acid acyltransferase, alpha)	AGPAT1	10554	Membrane Lipid
1-acylglycerol-3-phosphate O-acyltransferase 2 (lysophosphatidic acid acyltransferase, beta)	AGPAT2	10555	Membrane Lipid
1-acylglycerol-3-phosphate O-acyltransferase 3	AGPAT3	56894	Membrane Lipid
1-acylglycerol-3-phosphate O-acyltransferase 4 (lysophosphatidic acid acyltransferase, delta)	AGPAT4	56895	Membrane Lipid
1-acylglycerol-3-phosphate O-acyltransferase 5 (lysophosphatidic acid acyltransferase, epsilon)	AGPAT5	55326	Membrane Lipid
1-acylglycerol-3-phosphate O-acyltransferase 6 (lysophosphatidic acid acyltransferase, zeta)	AGPAT6	137964	Membrane Lipid
1-acylglycerol-3-phosphate O-acyltransferase 9	AGPAT9	84803	Membrane Lipid
CDP-diacylglycerol synthase (phosphatidate cytidylyltransferase) 1	CDS1	1040	Membrane Lipid
CDP-diacylglycerol synthase (phosphatidate cytidylyltransferase) 2	CDS2	8760	Membrane Lipid
choline/ethanolamine phosphotransferase 1	CEPT1	10390	Membrane Lipid
choline kinase alpha	CHKA	1119	Membrane Lipid
choline kinase beta	CHKB	1120	Membrane Lipid
choline phosphotransferase 1	CHPT1	56994	Membrane Lipid
Charcot-Leyden crystal protein	CLC	1178	Membrane Lipid
cardiolipin synthase 1	CRLS1	54675	Membrane Lipid
carnitine O-octanoyltransferase	CROT	54677	Membrane Lipid
diacylglycerol lipase, alpha	DAGLA	747	Membrane Lipid
diacylglycerol lipase, beta	DAGLB	221955	Membrane Lipid
diacylglycerol kinase, alpha 80kDa	DGKA	1606	Membrane Lipid
diacylglycerol kinase, beta 90kDa	DGKB	1607	Membrane Lipid
diacylglycerol kinase, delta 130kDa	DGKD	8527	Membrane Lipid
diacylglycerol kinase, epsilon 64kDa	DGKE	8526	Membrane Lipid
diacylglycerol kinase, gamma 90kDa	DGKG	1608	Membrane Lipid
diacylglycerol kinase, eta	DGKH	160851	Membrane Lipid
diacylglycerol kinase, iota	DGKI	9162	Membrane Lipid
diacylglycerol kinase, kappa	DGKK	139189	Membrane Lipid
diacylglycerol kinase, theta 110kDa	DGKQ	1609	Membrane Lipid
diacylglycerol kinase, zeta 104kDa	DGKZ	8525	Membrane Lipid
ethanolamine kinase 1	ETNK1	55500	Membrane Lipid
ethanolamine kinase 2	ETNK2	55224	Membrane Lipid
glycerophosphodiester phosphodiesterase 1	GDE1	51573	Membrane Lipid
glycerol kinase	GK	2710	Membrane Lipid
glycerol kinase 2	GK2	2712	Membrane Lipid
glycerol kinase 5 (putative)	GK5	256356	Membrane Lipid
glyceronephosphate O-acyltransferase	GNPAT	8443	Membrane Lipid
glycerol-3-phosphate acyltransferase, mitochondrial	GPAM	57678	Membrane Lipid
glycerol-3-phosphate dehydrogenase 1 (soluble)	GPD1	2819	Membrane Lipid
glycerol-3-phosphate dehydrogenase 1-like	GPD1L	23171	Membrane Lipid
glycerol-3-phosphate dehydrogenase 2 (mitochondrial)	GPD2	2820	Membrane Lipid
lysophosphatidylcholine acyltransferase 1	LPCAT1	79888	Membrane Lipid
lysophosphatidylcholine acyltransferase 2	LPCAT2	54947	Membrane Lipid
membrane bound O-acyltransferase domain containing 5	LPCAT3	10162	Membrane Lipid
lysophosphatidylcholine acyltransferase 4	LPCAT4	254531	Membrane Lipid
lysophosphatidylglycerol acyltransferase 1	LPGAT1	9926	Membrane Lipid
lipin 1	LPIN1	23175	Membrane Lipid
lipin 2	LPIN2	9663	Membrane Lipid
lipin 3	LPIN3	64900	Membrane Lipid
lysophospholipase I	LYPLA1	10434	Membrane Lipid
lysophospholipase II	LYPLA2	11313	Membrane Lipid
lysophospholipase-like 1	LYPLAL1	127018	Membrane Lipid
membrane bound O-acyltransferase domain containing 1	MBOAT1	154141	Membrane Lipid
membrane bound O-acyltransferase domain containing 2	MBOAT2	129642	Membrane Lipid
membrane bound O-acyltransferase domain containing 4	MBOAT4	619373	Membrane Lipid
membrane bound O-acyltransferase domain containing 7	MBOAT7	79143	Membrane Lipid
monoacylglycerol O-acyltransferase 1	MOGAT1	116255	Membrane Lipid
monoacylglycerol O-acyltransferase 2	MOGAT2	80168	Membrane Lipid
monoacylglycerol O-acyltransferase 3	MOGAT3	346606	Membrane Lipid
N-acyl-phosphatidylethanolamine-hydrolyzing phospholipase D	NAPE-PLD	222236	Membrane Lipid
phosphatidic acid phosphatase type 2	PAP2D	163404	Membrane Lipid
phosphate cytidylyltransferase 1, choline, alpha	PCYT1A	5130	Membrane Lipid
phosphate cytidylyltransferase 1, choline, beta	PCYT1B	9468	Membrane Lipid
phosphate cytidylyltransferase 2, ethanolamine	PCYT2	5833	Membrane Lipid
phosphatidylethanolamine N-methyltransferase	PEMT	10400	Membrane Lipid
phosphatidylglycerophosphate synthase 1	PGS1	9489	Membrane Lipid
phosphatase orphan 1	PHOSPHO1	162466	Membrane Lipid
phosphatidylserine decarboxylase	PISD	23761	Membrane Lipid
phospholipase A1 member A	PLA1A	51365	Membrane Lipid
phospholipase A2, group X	PLA2G10	8399	Membrane Lipid
phospholipase A2, group XIIA	PLA2G12A	81579	Membrane Lipid
phospholipase A2, group XIIB	PLA2G12B	84647	Membrane Lipid
phospholipase A2, group XV	PLA2G15	23659	Membrane Lipid
phospholipase A2, group XVI	PLA2G16	11145	Membrane Lipid
phospholipase A2, group IB (pancreas)	PLA2G1B	5319	Membrane Lipid
phospholipase A2, group IIA (platelets, synovial fluid)	PLA2G2A	5320	Membrane Lipid
phospholipase A2, group IIC	PLA2G2C	391013	Membrane Lipid
phospholipase A2, group IID	PLA2G2D	26279	Membrane Lipid
phospholipase A2, group IIE	PLA2G2E	30814	Membrane Lipid
phospholipase A2, group IIF	PLA2G2F	64600	Membrane Lipid
phospholipase A2, group III	PLA2G3	50487	Membrane Lipid
phospholipase A2, group IVA (cytosolic, calcium-dependent)	PLA2G4A	5321	Membrane Lipid
phospholipase A2, group IVB (cytosolic)	PLA2G4B	100137049	Membrane Lipid
phospholipase A2, group IVC (cytosolic, calcium-independent)	PLA2G4C	8605	Membrane Lipid
phospholipase A2, group IVD (cytosolic)	PLA2G4D	283748	Membrane Lipid
phospholipase A2, group IVE	PLA2G4E	123745	Membrane Lipid
Phospholipase A2, group IVF	PLA2G4F	255189	Membrane Lipid
phospholipase A2, group V	PLA2G5	5322	Membrane Lipid
phospholipase A2, group VI (cytosolic, calcium-independent)	PLA2G6	8398	Membrane Lipid
phospholipase A2, group VII (platelet-activating factor acetylhydrolase, plasma)	PLA2G7	7941	Membrane Lipid
phospholipase B1	PLB1	151056	Membrane Lipid
phospholipase C, beta 1 (phosphoinositide-specific)	PLCB1	23236	Membrane Lipid
phospholipase C, beta 2	PLCB2	5330	Membrane Lipid
phospholipase C, beta 3 (phosphatidylinositol-specific)	PLCB3	5331	Membrane Lipid
phospholipase C, beta 4	PLCB4	5332	Membrane Lipid
phospholipase C, delta 1	PLCD1	5333	Membrane Lipid
phospholipase C, delta 3	PLCD3	113026	Membrane Lipid
phospholipase C, delta 4	PLCD4	84812	Membrane Lipid
Phospholipase C, epsilon 1	PLCE1	51196	Membrane Lipid
phospholipase C, gamma 1	PLCG1	5335	Membrane Lipid
Phospholipase C, gamma 2 (phosphatidylinositol-specific)	PLCG2	5336	Membrane Lipid
phospholipase C, eta 1	PLCH1	23007	Membrane Lipid
phospholipase C, eta 2	PLCH2	9651	Membrane Lipid
phospholipase C-like 1	PLCL1	5334	Membrane Lipid
phospholipase C-like 2	PLCL2	23228	Membrane Lipid
phosphatidylinositol-specific phospholipase C, X domain containing 1	PLCXD1	55344	Membrane Lipid
phosphatidylinositol-specific phospholipase C, X domain containing 2	PLCXD2	257068	Membrane Lipid
phosphatidylinositol-specific phospholipase C, X domain containing 3	PLCXD3	345557	Membrane Lipid
phospholipase C, zeta 1	PLCZ1	89869	Membrane Lipid
phospholipase D1, phosphatidylcholine-specific	PLD1	5337	Membrane Lipid
phospholipase D2	PLD2	5338	Membrane Lipid
phospholipase D family, member 3	PLD3	23646	Membrane Lipid
phospholipase D family, member 4	PLD4	122618	Membrane Lipid
phospholipase D family, member 5	PLD5	200150	Membrane Lipid
phospholipase D family, member 6	PLD6	201164	Membrane Lipid
phosphatidic acid phosphatase type 2A	PPAP2A	8611	Membrane Lipid
phosphatidic acid phosphatase type 2B	PPAP2B	8613	Membrane Lipid
phosphatidic acid phosphatase type 2C	PPAP2C	8612	Membrane Lipid
phosphatidic acid phosphatase type 2 domain containing 1A	PPAPDC1A	196051	Membrane Lipid
phosphatidic acid phosphatase type 2 domain containing 1B	PPAPDC1B	84513	Membrane Lipid
phosphatidic acid phosphatase type 2 domain containing 2	PPAPDC2	403313	Membrane Lipid
phosphatidic acid phosphatase type 2 domain containing 3	PPAPDC3	84814	Membrane Lipid
plasticity-related gene 2	PRG2	79948	Membrane Lipid
phosphatidylserine synthase 1	PTDSS1	9791	Membrane Lipid
phosphatidylserine synthase 2	PTDSS2	81490	Membrane Lipid
methionine adenosyltransferase I, alpha	MAT1A	4143	Methionine
methionine adenosyltransferase II, alpha	MAT2A	4144	Methionine
methionine adenosyltransferase II, beta	MAT2B	27430	Methionine
methionine sulfoxide reductase A	MSRA	4482	Methionine
methionine sulfoxide reductase B2	MSRB2	22921	Methionine
methionine sulfoxide reductase B3	MSRB3	253827	Methionine
5-methyltetrahydrofolate-homocysteine methyltransferase	MTR	4548	Methionine
selenoprotein X, 1	SEPX1	51734	Methionine
3-hydroxy-3-methylglutaryl-Coenzyme A reductase	HMGCR	3156	Mevalonate
3-hydroxy-3-methylglutaryl-Coenzyme A synthase 1 (soluble)	HMGCS1	3157	Mevalonate
3-hydroxy-3-methylglutaryl-Coenzyme A synthase 2 (mitochondrial)	HMGCS2	3158	Mevalonate
isopentenyl-diphosphate delta isomerase 1	IDI1	3422	Mevalonate
isopentenyl-diphosphate delta isomerase 2	IDI2	91734	Mevalonate
mevalonate (diphospho) decarboxylase	MVD	4597	Mevalonate
mevalonate kinase (mevalonic aciduria)	MVK	4598	Mevalonate
phosphomevalonate kinase	PMVK	10654	Mevalonate
abhydrolase domain containing 1	ABHD1	84696	Multipurpose
abhydrolase domain containing 10	ABHD10	55347	Multipurpose
abhydrolase domain containing 11	ABHD11	83451	Multipurpose
abhydrolase domain containing 12	ABHD12	26090	Multipurpose
abhydrolase domain containing 12B	ABHD12B	145447	Multipurpose
abhydrolase domain containing 13	ABHD13	84945	Multipurpose
abhydrolase domain containing 14A	ABHD14A	25864	Multipurpose
abhydrolase domain containing 14B	ABHD14B	84836	Multipurpose
abhydrolase domain containing 2	ABHD2	11057	Multipurpose
abhydrolase domain containing 3	ABHD3	171586	Multipurpose
abhydrolase domain containing 4	ABHD4	63874	Multipurpose
Abhydrolase domain containing 5	ABHD5	51099	Multipurpose
abhydrolase domain containing 6	ABHD6	57406	Multipurpose
abhydrolase domain containing 7	ABHD7	253152	Multipurpose
abhydrolase domain containing 8	ABHD8	79575	Multipurpose
abhydrolase domain containing 9	ABHD9	79852	Multipurpose
amiloride binding protein 1 (amine oxidase (copper-containing))	ABP1	26	Multipurpose
acylphosphatase 1, erythrocyte (common) type	ACYP1	97	Multipurpose
acylphosphatase 2, muscle type	ACYP2	98	Multipurpose
alcohol dehydrogenase 1A (class I), alpha polypeptide	ADH1A	124	Multipurpose
Alcohol dehydrogenase 1B (class I), beta polypeptide	ADH1B	125	Multipurpose
alcohol dehydrogenase 1C (class I), gamma polypeptide	ADH1C	126	Multipurpose
alcohol dehydrogenase 4 (class II), pi polypeptide	ADH4	127	Multipurpose
alcohol dehydrogenase 5 (class III), chi polypeptide	ADH5	128	Multipurpose
alcohol dehydrogenase 6 (class V)	ADH6	130	Multipurpose
alcohol dehydrogenase 7 (class IV), mu or sigma polypeptide	ADH7	131	Multipurpose
alcohol dehydrogenase, iron containing, 1	ADHFE1	137872	Multipurpose
Aldo-keto reductase family 1, member A1 (aldehyde reductase)	AKR1A1	10327	Multipurpose
aldo-keto reductase family 1, member B1 (aldose reductase)	AKR1B1	231	Multipurpose
aldo-keto reductase family 1, member B10 (aldose reductase)	AKR1B10	57016	Multipurpose
aldo-keto reductase family 1, member C1 (dihydrodiol dehydrogenase 1; 20-alpha (3-alpha)-hydroxysteroid dehydrogenase)	AKR1C1	1645	Multipurpose
Aldo-keto reductase family 1, member C2 (dihydrodiol dehydrogenase 2; bile acid binding protein; 3-alpha hydroxysteroid dehydrogenase, type III)	AKR1C2	1646	Multipurpose
aldo-keto reductase family 1, member C3 (3-alpha hydroxysteroid dehydrogenase, type II)	AKR1C3	8644	Multipurpose
aldo-keto reductase family 1, member C-like 2	AKR1CL2	83592	Multipurpose
aldo-keto reductase family 7, member A2 (aflatoxin aldehyde reductase)	AKR7A2	8574	Multipurpose
aldo-keto reductase family 7, member A3 (aflatoxin aldehyde reductase)	AKR7A3	22977	Multipurpose
aldehyde dehydrogenase 16 family, member A1	ALDH16A1	126133	Multipurpose
aldehyde dehydrogenase 1 family, member A1	ALDH1A1	216	Multipurpose
aldehyde dehydrogenase 1 family, member A2	ALDH1A2	8854	Multipurpose
aldehyde dehydrogenase 1 family, member A3	ALDH1A3	220	Multipurpose
aldehyde dehydrogenase 1 family, member B1	ALDH1B1	219	Multipurpose
aldehyde dehydrogenase 1 family, member L1	ALDH1L1	10840	Multipurpose
aldehyde dehydrogenase 1 family, member L2	ALDH1L2	160428	Multipurpose
aldehyde dehydrogenase 2 family (mitochondrial)	ALDH2	217	Multipurpose
aldehyde dehydrogenase 3 family, memberA1	ALDH3A1	218	Multipurpose
aldehyde dehydrogenase 3 family, member A2	ALDH3A2	224	Multipurpose
aldehyde dehydrogenase 3 family, member B1	ALDH3B1	221	Multipurpose
aldehyde dehydrogenase 3 family, member B2	ALDH3B2	222	Multipurpose
aldehyde dehydrogenase 6 family, member A1	ALDH6A1	4329	Multipurpose
aldehyde dehydrogenase 7 family, member A1	ALDH7A1	501	Multipurpose
aldehyde dehydrogenase 8 family, member A1	ALDH8A1	64577	Multipurpose
aldehyde dehydrogenase 9 family, member A1	ALDH9A1	223	Multipurpose
amine oxidase, copper containing 2 (retina-specific)	AOC2	314	Multipurpose
amine oxidase, copper containing 3 (vascular adhesion protein 1)	AOC3	8639	Multipurpose
Arylsulfatase A	ARSA	410	Multipurpose
arylsulfatase B	ARSB	411	Multipurpose
arylsulfatase D	ARSD	414	Multipurpose
arylsulfatase E (chondrodysplasia punctata 1)	ARSE	415	Multipurpose
arylsulfatase F	ARSF	416	Multipurpose
arylsulfatase G	ARSG	22901	Multipurpose
arylsulfatase H	ARSH	347527	Multipurpose
arylsulfatase family, member I	ARSI	340075	Multipurpose
arylsulfatase family, member J	ARSJ	79642	Multipurpose
Arylsulfatase family, member K	ARSK	153642	Multipurpose
AU RNA binding protein/enoyl-Coenzyme A hydratase	AUH	549	Multipurpose
carbonic anhydrase I	CA1	759	Multipurpose
carbonic anhydrase X	CA10	56934	Multipurpose
carbonic anhydrase XI	CA11	770	Multipurpose
carbonic anhydrase XII	CA12	771	Multipurpose
carbonic anhydrase XIII	CA13	377677	Multipurpose
carbonic anhydrase XIV	CA14	23632	Multipurpose
carbonic anhydrase II	CA2	760	Multipurpose
carbonic anhydrase III, muscle specific	CA3	761	Multipurpose
carbonic anhydrase IV	CA4	762	Multipurpose
carbonic anhydrase VA, mitochondrial	CA5A	763	Multipurpose
carbonic anhydrase VB, mitochondrial	CA5B	11238	Multipurpose
carbonic anhydrase VI	CA6	765	Multipurpose
carbonic anhydrase VII	CA7	766	Multipurpose
carbonic anhydrase VIII	CA8	767	Multipurpose
carbonic anhydrase IX	CA9	768	Multipurpose
carbonyl reductase 1	CBR1	873	Multipurpose
carbonyl reductase 3	CBR3	874	Multipurpose
carbonyl reductase 4	CBR4	84869	Multipurpose
dihydrolipoamide dehydrogenase	DLD	1738	Multipurpose
gamma-glutamyl hydrolase (conjugase, folylpolygammaglutamyl hydrolase)	GGH	8836	Multipurpose
gamma-glutamyltransferase 1	GGT1	2678	Multipurpose
gamma-glutamyltransferase 2	GGT2	728441	Multipurpose
gamma-glutamyltransferase 5	GGT5	2687	Multipurpose
gamma-glutamyltransferase 6 homolog (rat)	GGT6	124975	Multipurpose
gamma-glutamyltransferase 7	GGT7	2686	Multipurpose
gamma-glutamyltransferase-like activity 4	GGTLC1	92086	Multipurpose
gamma-glutamyltransferase light chain 2	GGTLC2	91227	Multipurpose
glutamic-oxaloacetic transaminase 1, soluble (aspartate aminotransferase 1)	GOT1	2805	Multipurpose
glutamic-oxaloacetic transaminase 1-like 1	GOT1L1	137362	Multipurpose
glutamic-oxaloacetic transaminase 2, mitochondrial (aspartate aminotransferase 2)	GOT2	2806	Multipurpose
glutathione transferase zeta 1 (maleylacetoacetate isomerase)	GSTZ1	2954	Multipurpose
3-hydroxymethyl-3-methylglutaryl-Coenzyme A lyase (hydroxymethylglutaricaciduria)	HMGCL	3155	Multipurpose
3-hydroxymethyl-3-methylglutaryl-Coenzyme A lyase-like 1	HMGCLL1	54511	Multipurpose
plasticity related gene 1	LPPR4	9890	Multipurpose
MAK10 homolog, amino-acid N-acetyltransferase subunit (S. cerevisiae)	MAK10	60560	Multipurpose
monoamine oxidase A	MAOA	4128	Multipurpose
Monoamine oxidase B	MAOB	4129	Multipurpose
N-acetyltransferase 1 (arylamine N-acetyltransferase)	NAT1	9	Multipurpose
N-acetyltransferase 10	NAT10	55226	Multipurpose
N-acetyltransferase 11	NAT11	79829	Multipurpose
N-acetyltransferase 12	NAT12	122830	Multipurpose
N-acetyltransferase 13	NAT13	80218	Multipurpose
N-acetyltransferase 14	NAT14	57106	Multipurpose
N-acetyltransferase 15	NAT15	79903	Multipurpose
N-acetyltransferase 2 (arylamine N-acetyltransferase)	NAT2	10	Multipurpose
N-acetyltransferase 5	NAT5	51126	Multipurpose
N-acetyltransferase 6	NAT6	24142	Multipurpose
N-acetyltransferase 8	NAT8	9027	Multipurpose
N-acetyltransferase 8B	NAT8B	51471	Multipurpose
N-acetyltransferase 8-like	NAT8L	339983	Multipurpose
N-acetyltransferase 9	NAT9	26151	Multipurpose
P450 (cytochrome) oxidoreductase	POR	5447	Multipurpose
zinc binding alcohol dehydrogenase, domain containing 2	ZADH2	284273	Multipurpose
bone marrow stromal cell antigen 1	BST1	683	NAD
Chromosome 9 ORF 95	C9ORF95	54981	NAD
dual oxidase 1	DUOX1	53905	NAD
dual oxidase 2	DUOX2	50506	NAD
NAD kinase	NADK	65220	NAD
NAD synthetase 1	NADSYN1	55191	NAD
nicotinate phosphoribosyltransferase domain containing 1	NAPRT1	93100	NAD
nicotinamide nucleotide adenylyltransferase 1	NMNAT1	64802	NAD
nicotinamide nucleotide adenylyltransferase 2	NMNAT2	23057	NAD
nicotinamide nucleotide adenylyltransferase 3	NMNAT3	349565	NAD
nicotinamide N-methyltransferase	NNMT	4837	NAD
nicotinamide nucleotide transhydrogenase	NNT	23530	NAD
NADPH oxidase 1	NOX1	27035	NAD
NADPH oxidase 3	NOX3	50508	NAD
NADPH oxidase 4	NOX4	50507	NAD
NADPH oxidase, EF-hand calcium binding domain 5	NOX5	79400	NAD
NAD(P)H dehydrogenase, quinone 1	NQO1	1728	NAD
NAD(P)H dehydrogenase, quinone 2	NQO2	4835	NAD
quinolinate phosphoribosyltransferase (nicotinate-nucleotide pyrophosphorylase (carboxylating))	QPRT	23475	NAD
4-aminobutyrate aminotransferase	ABAT	18	Neurotransmitter
acetylcholinesterase (Yt blood group)	ACHE	43	Neurotransmitter
choline acetyltransferase	CHAT	1103	Neurotransmitter
choline dehydrogenase	CHDH	55349	Neurotransmitter
catechol-O-methyltransferase	COMT	1312	Neurotransmitter
catechol-O-methyltransferase domain containing 1	COMTD1	118881	Neurotransmitter
dopamine beta-hydroxylase (dopamine beta-monooxygenase)	DBH	1621	Neurotransmitter
dopa decarboxylase (aromatic L-amino acid decarboxylase)	DDC	1644	Neurotransmitter
N-acetylated alpha-linked acidic dipeptidase 2	NAALAD2	10003	Neurotransmitter
N-acetylated alpha-linked acidic dipeptidase-like 1	NAALADL1	10004	Neurotransmitter
N-acetylated alpha-linked acidic dipeptidase-like 2	NAALADL2	254827	Neurotransmitter
phenylethanolamine N-methyltransferase	PNMT	5409	Neurotransmitter
serine racemase	SRR	63826	Neurotransmitter
tyrosine hydroxylase	TH	7054	Neurotransmitter
tryptophan hydroxylase 1 (tryptophan 5-monooxygenase)	TPH1	7166	Neurotransmitter
tryptophan hydroxylase 2	TPH2	121278	Neurotransmitter
3'(2'), 5'-bisphosphate nucleotidase 1	BPNT1	10380	Nucleotide
calcium activated nucleotidase 1	CANT1	124583	Nucleotide
deoxycytidine kinase	DCK	1633	Nucleotide
ectonucleotide pyrophosphatase/phosphodiesterase 1	ENPP1	5167	Nucleotide
ectonucleotide pyrophosphatase/phosphodiesterase 2 (autotaxin)	ENPP2	5168	Nucleotide
ectonucleotide pyrophosphatase/phosphodiesterase 3	ENPP3	5169	Nucleotide
ectonucleotide pyrophosphatase/phosphodiesterase 4 (putative function)	ENPP4	22875	Nucleotide
ectonucleotide pyrophosphatase/phosphodiesterase 5 (putative function)	ENPP5	59084	Nucleotide
ectonucleotide pyrophosphatase/phosphodiesterase 6	ENPP6	133121	Nucleotide
ectonucleotide pyrophosphatase/phosphodiesterase 7	ENPP7	339221	Nucleotide
ectonucleoside triphosphate diphosphohydrolase 1	ENTPD1	953	Nucleotide
ectonucleoside triphosphate diphosphohydrolase 2	ENTPD2	954	Nucleotide
ectonucleoside triphosphate diphosphohydrolase 3	ENTPD3	956	Nucleotide
ectonucleoside triphosphate diphosphohydrolase 4	ENTPD4	9583	Nucleotide
ectonucleoside triphosphate diphosphohydrolase 5	ENTPD5	957	Nucleotide
ectonucleoside triphosphate diphosphohydrolase 6 (putative function)	ENTPD6	955	Nucleotide
ectonucleoside triphosphate diphosphohydrolase 7	ENTPD7	57089	Nucleotide
ectonucleoside triphosphate diphosphohydrolase 8	ENTPD8	377841	Nucleotide
inosine triphosphatase (nucleoside triphosphate pyrophosphatase)	ITPA	3704	Nucleotide
non-metastatic cells 1, protein (NM23A) expressed in	NME1	4830	Nucleotide
non-metastatic cells 2, protein (NM23A) expressed in	NME2	4831	Nucleotide
non-metastatic cells 3, protein expressed in	NME3	4832	Nucleotide
non-metastatic cells 4, protein expressed in	NME4	4833	Nucleotide
non-metastatic cells 5, protein expressed in (nucleoside-diphosphate kinase)	NME5	8382	Nucleotide
non-metastatic cells 6, protein expressed in (nucleoside-diphosphate kinase)	NME6	10201	Nucleotide
non-metastatic cells 7, protein expressed in (nucleoside-diphosphate kinase)	NME7	29922	Nucleotide
5', 3'-nucleotidase, cytosolic	NT5C	30833	Nucleotide
5'-nucleotidase, cytosolic IA	NT5C1A	84618	Nucleotide
5'-nucleotidase, cytosolic IB	NT5C1B	93034	Nucleotide
5'-nucleotidase, cytosolic II	NT5C2	22978	Nucleotide
5'-nucleotidase, cytosolic III	NT5C3	51251	Nucleotide
5'-nucleotidase, cytosolic III-like	NT5C3L	115024	Nucleotide
5'-nucleotidase domain containing 1	NT5DC1	221294	Nucleotide
5'-nucleotidase domain containing 2	NT5DC2	64943	Nucleotide
5'-nucleotidase domain containing 3	NT5DC3	51559	Nucleotide
5'-nucleotidase domain containing 4	NT5DC4	284958	Nucleotide
5'-nucleotidase, ecto (CD73)	NT5E	4907	Nucleotide
5',3'-nucleotidase, mitochondrial	NT5M	56953	Nucleotide
nudix (nucleoside diphosphate linked moiety X)-type motif 1	NUDT1	4521	Nucleotide
nudix (nucleoside diphosphate linked moiety X)-type motif 10	NUDT10	170685	Nucleotide
nudix (nucleoside diphosphate linked moiety X)-type motif 11	NUDT11	55190	Nucleotide
nudix (nucleoside diphosphate linked moiety X)-type motif 12	NUDT12	83594	Nucleotide
nudix (nucleoside diphosphate linked moiety X)-type motif 13	NUDT13	25961	Nucleotide
Nudix (nucleoside diphosphate linked moiety X)-type motif 14	NUDT14	256281	Nucleotide
nudix (nucleoside diphosphate linked moiety X)-type motif 15	NUDT15	55270	Nucleotide
nudix (nucleoside diphosphate linked moiety X)-type motif 16	NUDT16	131870	Nucleotide
nudix (nucleoside diphosphate linked moiety X)-type motif 16-like 1	NUDT16L1	84309	Nucleotide
nudix (nucleoside diphosphate linked moiety X)-type motif 17	NUDT17	200035	Nucleotide
nudix (nucleoside diphosphate linked moiety X)-type motif 18	NUDT18	79873	Nucleotide
nudix (nucleoside diphosphate linked moiety X)-type motif 19	NUDT19	390916	Nucleotide
nudix (nucleoside diphosphate linked moiety X)-type motif 2	NUDT2	318	Nucleotide
nudix (nucleoside diphosphate linked moiety X)-type motif 21	NUDT21	11051	Nucleotide
Nudix (nucleoside diphosphate linked moiety X)-type motif 22	NUDT22	84304	Nucleotide
nudix (nucleoside diphosphate linked moiety X)-type motif 3	NUDT3	11165	Nucleotide
nudix (nucleoside diphosphate linked moiety X)-type motif 4	NUDT4	11163	Nucleotide
nudix (nucleoside diphosphate linked moiety X)-type motif 5	NUDT5	11164	Nucleotide
nudix (nucleoside diphosphate linked moiety X)-type motif 6	NUDT6	11162	Nucleotide
nudix (nucleoside diphosphate linked moiety X)-type motif 7	NUDT7	283927	Nucleotide
nudix (nucleoside diphosphate linked moiety X)-type motif 8	NUDT8	254552	Nucleotide
nudix (nucleoside diphosphate linked moiety X)-type motif 9	NUDT9	53343	Nucleotide
ribonucleotide reductase M1 polypeptide	RRM1	6240	Nucleotide
ribonucleotide reductase M2 polypeptide	RRM2	6241	Nucleotide
ribonucleotide reductase M2 B (TP53 inducible)	RRM2B	50484	Nucleotide
TDP-glucose 4,6-dehydratase	TGDS	23483	Nucleotide Sugar
UDP-glucose dehydrogenase	UGDH	7358	Nucleotide Sugar
UDP-glucuronate decarboxylase 1	UXS1	80146	Nucleotide Sugar
APOBEC1 complementation factor	A1CF	29974	Other
ACN9 homolog (S. cerevisiae)	ACN9	57001	Other
acyloxyacyl hydrolase (neutrophil)	AOAH	313	Other
N-acylaminoacyl-peptide hydrolase	APEH	327	Other
arsenic (+3 oxidation state) methyltransferase	AS3MT	57412	Other
biphenyl hydrolase-like (serine hydrolase; breast epithelial mucin-associated antigen)	BPHL	670	Other
carboxymethylenebutenolidase homolog (Pseudomonas)	CMBL	134147	Other
carnosine dipeptidase 1 (metallopeptidase M20 family)	CNDP1	84735	Other
CNDP dipeptidase 2 (metallopeptidase M20 family)	CNDP2	55748	Other
DDHD domain containing 1	DDHD1	80821	Other
DDHD domain containing 2	DDHD2	23259	Other
enolase-phosphatase 1	ENOPH1	58478	Other
enolase superfamily member 1	ENOSF1	55556	Other
eosinophil peroxidase	EPX	8288	Other
esterase D/formylglutathione hydrolase	ESD	2098	Other
frataxin	FXN	2395	Other
glycerophosphodiester phosphodiesterase domain containing 1	GDPD1	284161	Other
glycerophosphodiester phosphodiesterase domain containing 2	GDPD2	54857	Other
glycerophosphodiester phosphodiesterase domain containing 3	GDPD3	79153	Other
glycerophosphodiester phosphodiesterase domain containing 4	GDPD4	220032	Other
glycerophosphodiester phosphodiesterase domain containing 5	GDPD5	81544	Other
glycine-N-acyltransferase	GLYAT	10249	Other
glycine-N-acyltransferase-like 1	GLYATL1	92292	Other
glycine-N-acyltransferase-like 2	GLYATL2	219970	Other
glycine N-methyltransferase	GNMT	27232	Other
histidine acid phosphatase domain containing 1	HISPPD1	23262	Other
histidine acid phosphatase domain containing 2A	HISPPD2A	9677	Other
isoamyl acetate-hydrolyzing esterase 1 homolog (S. cerevisiae)	IAH1	285148	Other
lipoic acid synthetase	LIAS	11019	Other
lipoyltransferase 1	LIPT1	51601	Other
MOCO sulphurase C-terminal domain containing 1	MOSC1	64757	Other
MOCO sulphurase C-terminal domain containing 2	MOSC2	54996	Other
myeloperoxidase	MPO	4353	Other
nitrilase 1	NIT1	4817	Other
nitrilase family, member 2	NIT2	56954	Other
peptidylglycine alpha-amidating monooxygenase	PAM	5066	Other
paraoxonase 1	PON1	5444	Other
paraoxonase 2	PON2	5445	Other
paraoxonase 3	PON3	5446	Other
pyrophosphatase (inorganic) 1	PPA1	5464	Other
pyrophosphatase (inorganic) 2	PPA2	27068	Other
phosphotriesterase related	PTER	9317	Other
thioesterase superfamily member 2	THEM2	55856	Other
thioesterase superfamily member 4	THEM4	117145	Other
thioesterase superfamily member 5	THEM5	284486	Other
UEV and lactate/malate dehyrogenase domains	UEVLD	55293	Other
WW domain containing oxidoreductase	WWOX	51741	Other
glycolipid transfer protein	GLTP	51228	Other
Cystinosis, nephropathic	CTNS	1497	Other Transport
Disrupted in renal carcinoma 2	DIRC2	84925	Other Transport
Feline leukemia virus subgroup C cellular receptor 1	FLVCR1	28982	Other Transport
Feline leukemia virus subgroup C cellular receptor family, member 2	FLVCR2	55640	Other Transport
Mitochondrial carrier triple repeat 1	MCART1	92014	Other Transport
Mitochondrial carrier triple repeat 2	MCART2	147407	Other Transport
Mitochondrial carrier triple repeat 6	MCART6	401612	Other Transport
Major Facilitator Superfamily Domain Containing 1	MFSD1	64747	Other Transport
Major Facilitator Superfamily Domain Containing 10	MFSD10	10227	Other Transport
Major Facilitator Superfamily Domain Containing 11	MFSD11	79157	Other Transport
Major Facilitator Superfamily Domain Containing 2	MFSD2	84879	Other Transport
Major Facilitator Superfamily Domain Containing 3	MFSD3	113655	Other Transport
Major Facilitator Superfamily Domain Containing 4	MFSD4	148808	Other Transport
Major Facilitator Superfamily Domain Containing 5	MFSD5	84975	Other Transport
Major Facilitator Superfamily Domain Containing 7	MFSD7	84179	Other Transport
Major Facilitator Superfamily Domain Containing 8	MFSD8	256471	Other Transport
Major Facilitator Superfamily Domain Containing 9	MFSD9	84804	Other Transport
organic solute transporter alpha	OSTalpha	200931	Other Transport
organic solute transporter beta	OSTbeta	123264	Other Transport
stimulated by retinoic acid gene 6 homolog (mouse)	STRA6	64220	Other Transport
transporter 1, ATP-binding cassette, sub-family B (MDR/TAP)	TAP1	6890	Other Transport
transporter 2, ATP-binding cassette, sub-family B (MDR/TAP)	TAP2	6891	Other Transport
Transmembrane and coiled-coil domains 3	TMCO3	55002	Other Transport
Transmembrane protein 104	TMEM104	54868	Other Transport
two pore segment channel 1	TPCN1	53373	Other Transport
Two pore segment channel 2	TPCN2	219931	Other Transport
2-deoxyribose-5-phosphate aldolase homolog (C. elegans)	DERA	51071	Pentose Phosphate
glucose-6-phosphate dehydrogenase	G6PD	2539	Pentose Phosphate
phosphogluconate dehydrogenase	PGD	5226	Pentose Phosphate
6-phosphogluconolactonase	PGLS	25796	Pentose Phosphate
ribulose-5-phosphate-3-epimerase	RPE	6120	Pentose Phosphate
ribose 5-phosphate isomerase A (ribose 5-phosphate epimerase)	RPIA	22934	Pentose Phosphate
transaldolase 1	TALDO1	6888	Pentose Phosphate
transketolase (Wernicke-Korsakoff syndrome)	TKT	7086	Pentose Phosphate
transketolase-like 1	TKTL1	8277	Pentose Phosphate
transketolase-like 2	TKTL2	84076	Pentose Phosphate
dopachrome tautomerase (dopachrome delta-isomerase, tyrosine-related protein 2)	DCT	1638	Pigment
D-dopachrome tautomerase	DDT	1652	Pigment
tyrosinase (oculocutaneous albinism IA)	TYR	7299	Pigment
tyrosinase-related protein 1	TYRP1	7306	Pigment
alpha-methylacyl-CoA racemase	AMACR	23600	Polyamine
adenosylmethionine decarboxylase 1	AMD1	262	Polyamine
methylthioadenosine phosphorylase	MTAP	4507	Polyamine
ornithine decarboxylase 1	ODC1	4953	Polyamine
polyamine oxidase (exo-N4-amino)	PAOX	196743	Polyamine
spermidine/spermine N1-acetyltransferase 1	SAT1	6303	Polyamine
spermidine/spermine N1-acetyltransferase family member 2	SAT2	112483	Polyamine
spermidine/spermine N1-acetyl transferase-like 1	SATL1	340562	Polyamine
spermine oxidase	SMOX	54498	Polyamine
spermine synthase	SMS	6611	Polyamine
spermidine synthase	SRM	6723	Polyamine
aminolevulinate, delta-, dehydratase	ALAD	210	Porphyrin
aminolevulinate, delta-, synthase 1	ALAS1	211	Porphyrin
aminolevulinate, delta-, synthase 2 (sideroblastic/hypochromic anemia)	ALAS2	212	Porphyrin
Biliverdin reductase A	BLVRA	644	Porphyrin
biliverdin reductase B (flavin reductase (NADPH))	BLVRB	645	Porphyrin
coproporphyrinogen oxidase	CPOX	1371	Porphyrin
ferrochelatase (protoporphyria)	FECH	2235	Porphyrin
hydroxymethylbilane synthase	HMBS	3145	Porphyrin
heme oxygenase (decycling) 1	HMOX1	3162	Porphyrin
heme oxygenase (decycling) 2	HMOX2	3163	Porphyrin
protoporphyrinogen oxidase	PPOX	5498	Porphyrin
uroporphyrinogen decarboxylase	UROD	7389	Porphyrin
uroporphyrinogen III synthase (congenital erythropoietic porphyria)	UROS	7390	Porphyrin
aldehyde dehydrogenase 4 family, member A1	ALDH4A1	8659	Proline
proline dehydrogenase (oxidase) 1	PRODH	5625	Proline
proline dehydrogenase (oxidase) 2	PRODH2	58510	Proline
pyrroline-5-carboxylate reductase 1	PYCR1	5831	Proline
pyrroline-5-carboxylate reductase family, member 2	PYCR2	29920	Proline
pyrroline-5-carboxylate reductase-like	PYCRL	65263	Proline
methylmalonyl CoA epimerase	MCEE	84693	Propanoate
methylmalonyl Coenzyme A mutase	MUT	4594	Propanoate
propionyl Coenzyme A carboxylase, alpha polypeptide	PCCA	5095	Propanoate
Propionyl Coenzyme A carboxylase, beta polypeptide	PCCB	5096	Propanoate
ATP synthase, H+ transporting, mitochondrial F1 complex, alpha subunit, isoform 1	ATP5A1	498	Proton Transport
ATP synthase, H+ transporting mitochondrial F1 complex, beta subunit	ATP5B	506	Proton Transport
ATP synthase, H+ transporting, mitochondrial F1 complex, gamma polypeptide 1	ATP5C1	509	Proton Transport
ATP synthase, H+ transporting, mitochondrial F1 complex, gamma polypeptide 2	ATP5C2	56689	Proton Transport
ATP synthase, H+ transporting, mitochondrial F1 complex, delta subunit	ATP5D	513	Proton Transport
ATP synthase, H+ transporting, mitochondrial F1 complex, epsilon subunit	ATP5E	514	Proton Transport
ATP synthase, H+ transporting, mitochondrial F0 complex, subunit b, isoform 1	ATP5F1	515	Proton Transport
ATP synthase, H+ transporting, mitochondrial F0 complex, subunit c (subunit 9), isoform 1	ATP5G1	516	Proton Transport
ATP synthase, H+ transporting, mitochondrial F0 complex, subunit c (subunit 9), isoform 2	ATP5G2	517	Proton Transport
ATP synthase, H+ transporting, mitochondrial F0 complex, subunit c (subunit 9), isoform 3	ATP5G3	518	Proton Transport
ATP synthase, H+ transporting, mitochondrial F0 complex, subunit d	ATP5H	10476	Proton Transport
ATP synthase, H+ transporting, mitochondrial F0 complex, subunit E	ATP5I	521	Proton Transport
ATP synthase, H+ transporting, mitochondrial F0 complex, subunit F	ATP5J	522	Proton Transport
ATP synthase, H+ transporting, mitochondrial F0 complex, subunit f, isoform 2	ATP5J2	9551	Proton Transport
ATP synthase, H+ transporting, mitochondrial F0 complex, subunit g	ATP5L	10632	Proton Transport
ATP synthase, H+ transporting, mitochondrial F0 complex, subunit G2	ATP5L2	267020	Proton Transport
ATP synthase, H+ transporting, mitochondrial F1 complex, O subunit	ATP5O	539	Proton Transport
ATP synthase, H+ transporting, mitochondrial F0 complex, subunit s	ATP5S	27109	Proton Transport
ATP5S-like	ATP5SL	55101	Proton Transport
mitochondrially encoded ATP synthase 6	ATP6	4508	Proton Transport
ATPase, H+ transporting, lysosomal accessory protein 1	ATP6AP1	537	Proton Transport
ATPase, H+ transporting, lysosomal accessory protein 2	ATP6AP2	10159	Proton Transport
ATPase, H+ transporting, lysosomal V0 subunit A1	ATP6V0A1	535	Proton Transport
ATPase, H+ transporting, lysosomal V0 subunit A2	ATP6V0A2	23545	Proton Transport
ATPase, H+ transporting, lysosomal V0 subunit A4	ATP6V0A4	50617	Proton Transport
ATPase, H+ transporting, lysosomal V0 subunit B	ATP6V0B	533	Proton Transport
ATPase, H+ transporting, lysosomal V0 subunit C	ATP6V0C	527	Proton Transport
ATPase, H+ transporting, lysosomal V0 subunit D1	ATP6V0D1	9114	Proton Transport
ATPase, H+ transporting, lysosomal V0 subunit D2	ATP6V0D2	245972	Proton Transport
ATPase, H+ transporting, lysosomal V0 subunit E	ATP6V0E1	8992	Proton Transport
ATPase, H+ transporting, lysosomal V0 subunit E2	ATP6V0E2	155066	Proton Transport
ATPase, H+ transporting, lysosomal V1 subunit A	ATP6V1A	523	Proton Transport
ATPase, H+ transporting, lysosomal V1 subunit B1	ATP6V1B1	525	Proton Transport
ATPase, H+ transporting, lysosomal V1 subunit B2	ATP6V1B2	526	Proton Transport
ATPase, H+ transporting, lysosomal V1 subunit C1	ATP6V1C1	528	Proton Transport
ATPase, H+ transporting, lysosomal V1 subunit C2	ATP6V1C2	245973	Proton Transport
ATPase, H+ transporting, lysosomal V1 subunit D	ATP6V1D	51382	Proton Transport
ATPase, H+ transporting, lysosomal V1 subunit E1	ATP6V1E1	529	Proton Transport
ATPase, H+ transporting, lysosomal V1 subunit E2	ATP6V1E2	90423	Proton Transport
ATPase, H+ transporting, lysosomal V1 subunit F	ATP6V1F	9296	Proton Transport
ATPase, H+ transporting, lysosomal V1 subunit G1	ATP6V1G1	9550	Proton Transport
ATPase, H+ transporting, lysosomal V1 subunit G2	ATP6V1G2	534	Proton Transport
ATPase, H+ transporting, lysosomal V1 subunit G3	ATP6V1G3	127124	Proton Transport
ATPase, H+ transporting, lysosomal V1 subunit H	ATP6V1H	51606	Proton Transport
hydrogen voltage-gated channel 1	HVCN1	84329	Proton Transport
T-cell, immune regulator 1, ATPase, H+ transporting, lysosomal V0 subunit A3	TCIRG1	10312	Proton Transport
uncoupling protein 1 (mitochondrial, proton carrier)	UCP1	7350	Proton Transport
uncoupling protein 2 (mitochondrial, proton carrier)	UCP2	7351	Proton Transport
uncoupling protein 3 (mitochondrial, proton carrier)	UCP3	7352	Proton Transport
adenosine deaminase	ADA	100	Purine
Adenosine deaminase domain containing 1 (testis-specific)	ADAD1	132612	Purine
adenosine deaminase domain containing 2	ADAD2	161931	Purine
adenosine deaminase-like	ADAL	161823	Purine
adenosine kinase	ADK	132	Purine
adenylosuccinate lyase	ADSL	158	Purine
Adenylosuccinate synthase	ADSS	159	Purine
adenylosuccinate synthase like 1	ADSSL1	122622	Purine
adenylate kinase 1	AK1	203	Purine
adenylate kinase 2	AK2	204	Purine
adenylate kinase 3	AK3	50808	Purine
adenylate kinase 3-like 1	AK3L1	205	Purine
adenylate kinase 5	AK5	26289	Purine
adenylate kinase 7	AK7	122481	Purine
adenosine monophosphate deaminase 1 (isoform M)	AMPD1	270	Purine
adenosine monophosphate deaminase 2 (isoform L)	AMPD2	271	Purine
adenosine monophosphate deaminase (isoform E)	AMPD3	272	Purine
adenine phosphoribosyltransferase	APRT	353	Purine
5-aminoimidazole-4-carboxamide ribonucleotide formyltransferase/IMP cyclohydrolase	ATIC	471	Purine
cat eye syndrome chromosome region, candidate 1	CECR1	51816	Purine
deoxyguanosine kinase	DGUOK	1716	Purine
Fragile histidine triad gene	FHIT	2272	Purine
phosphoribosylglycinamide formyltransferase, phosphoribosylglycinamide synthetase, phosphoribosylaminoimidazole synthetase	GART	2618	Purine
guanine deaminase	GDA	9615	Purine
guanosine monophosphate reductase	GMPR	2766	Purine
guanosine monophosphate reductase 2	GMPR2	51292	Purine
guanine monphosphate synthetase	GMPS	8833	Purine
guanylate kinase 1	GUK1	2987	Purine
Hypoxanthine phosphoribosyltransferase 1 (Lesch-Nyhan syndrome)	HPRT1	3251	Purine
[truncated: 754 more rows]

## Sheet: Sheet6
Supplementary Table 2 115 metabolic signatures used in this study
Cardiolipin Metabolism	CKMT1A	CKMT1B	CYCS	NME4	TAZ	TMEM256-PLSCR3
Cardiolipin Biosynthesis	CRLS1	PGS1	PTPMT1	TAMM41
Cholesterol Biosynthesis	ACAT2	CYP51A1	DHCR24	DHCR7	EBP	FDFT1	FDPS	GGPS1	HMGCR	HMGCS1	HSD17B7	IDI1	LBR	LIPA	LSS	MSMO1	MVD	MVK	NSDHL	PMVK	SC5D	SOAT1	SQLE	TM7SF2
Citric Acid Cycle	ACLY	ACO1	ACO2	CS	DLAT	DLD	DLST	FH	IDH1	IDH2	IDH3A	IDH3B	IDH3G	MDH1	MDH2	MPC1	OGDH	OGDHL	PC	PCK1	PCK2	PDHA1	PDHA2	PDHB	SDHA	SDHB	SDHC	SDHD	SUCLA2	SUCLG1	SUCLG2	PDHX
Cyclooxygenase Arachidonic Acid Metabolism	ANXA1	MKNK1	PLA2G4A	PTGS1	PTGS2	VIM
Prostaglandin Biosynthesis	AKR1A1	AKR1B1	AKR1C3	CBR1	FAM213B	HPGDS	PTGDS	PTGES	PTGES2	PTGES3
Purine Biosynthesis	ADSL	ADSS	ADSSL1	AK1	AK2	AK3	AK4	AK5	ATIC	GART	GMPS	IMPDH1	IMPDH2	PAICS	PFAS	PPAT	PRPS1	PRPS1L1	PRPS2	TAF9
Pyrimidine Biosynthesis	CAD	CMPK1	CMPK2	CTPS1	CTPS2	DHODH	NME1	NME2	NME3	NME4	NME6	UMPS
Dopamine Biosynthesis	DDC	QDPR	SLC18A2	TH
Epinephrine Biosynthesis	DBH	DDC	PNMT	QDPR	SLC18A2	TH
Norepinephrine Biosynthesis	DBH	DDC	QDPR	SLC18A2	TH
Fatty Acid Degradation	ABCD1	ABCD2	ACAA2	ACAD9	ACADL	ACADM	ACADS	ACADVL	ACAT1	ACSL1	ACSL3	ACSL4	ACSL5	ACSL6	ACSM1	ACSM2A	ACSM2B	ACSM3	ACSM4	ACSS1	ACSS2	ACSS3	CPT1A	CPT1B	CPT2	CRAT	CROT	ECHS1	ETFA	ETFB	ETFDH	HADH	HADHA	HADHB	HSD17B10	PEX11G	PEX13	PEX14	SLC25A20	ACAT2	ACAA1	EHHADH	ACOX3	ACOX1	ACADSB	GCDH	ACSBG1	ACSBG2	CPT1C
Fatty Acid Elongation	ACACA	ACACB	ACLY	FASN	MCAT	OLAH	OXSM	ACAA2	ECHS1	HADHA	HADHB	HSD17B10	MECR	PPT1	HADH	PPT2	ELOVL1	ELOVL2	ELOVL3	ELOVL4	ELOVL5	ELOVL6	ELOVL7	HSD17B12	HACD2	HACD1	HACD4	HACD3	TECR	ACOT4	ACOT2	ACOT1	ACOT7
Fatty Acid Biosynthesis	ACACA	ACACB	MCAT	FASN	OXSM	OLAH	ACSL6	ACSL4	ACSL1	ACSL5	ACSL3	ACSBG1	ACSBG2	NDUFAB1	ACSF3	HSD17B8	CBR4	HTD2	MECR
Folate One Carbon Metabolism	ALDH1L1	AMT	DHFR	DLD	DMGDH	FOLH1	FOLR1	FOLR2	FPGS	GCSH	GGH	GLDC	MTHFD1	MTHFD1L	MTHFD2	MTHFD2L	MTHFR	MTR	MTRR	SARDH	SHMT1	SHMT2	SLC19A1	SLC25A32	SLC46A1	ALDH1L2	ATIC	FTCD	GART	MTFMT	MTHFS	TYMS	DHFR2
Folate biosynthesis	GCH1	ALPL	ALPI	ALPP	ALPPL2	DHFR	DHFR2	FPGS	GGH	PTS	SPR	QDPR	MOCS1	MOCS2
Gluconeogenesis	ACSS1	ACSS2	ADH1A	ADH1B	ADH1C	ADH4	ADH5	ADH6	ADH7	ADPGK	AKR1A1	ALDH1A3	ALDH1B1	ALDH2	ALDH3A1	ALDH3A2	ALDH3B1	ALDH3B2	ALDH7A1	ALDH9A1	ALDOA	ALDOB	ALDOC	BPGM	DLAT	DLD	ENO1	ENO2	ENO3	FBP1	FBP2	G6PC	G6PC2	G6PC3	GALM	GAPDH	GAPDHS	GCK	GOT1	GOT2	GPI	HK1	HK2	HK3	HKDC1	LDHA	LDHAL6A	LDHAL6B	LDHB
Glycolysis	ACSS1	ACSS2	ADH1A	ADH1B	ADH1C	ADH4	ADH5	ADH6	ADH7	ADPGK	AKR1A1	ALDH1A3	ALDH1B1	ALDH2	ALDH3A1	ALDH3A2	ALDH3B1	ALDH3B2	ALDH7A1	ALDH9A1	ALDOA	ALDOB	ALDOC	BPGM	DLAT	DLD	ENO1	ENO2	ENO3	FBP1	FBP2	G6PC	G6PC2	GALM	GAPDH	GAPDHS	GCK	GPI	HK1	HK2	HK3	HKDC1	LDHA	LDHAL6A	LDHAL6B	LDHB	LDHC	PANK1	PCK1
Glycogen Biosynthesis	GBE1	GCK	GSK3A	GSK3B	GYG1	GYS1	GYS2	PGM1	PGM2	PGM3	PPP1CA	PPP1CB	PPP1CC	PPP1R3A	PPP1R3B	PPP1R3C	PPP1R3D	PPP1R3E
Glycogen Degradation	AGL	CALM1	CALM2	CALM3	G6PC	PGM1	PGM2	PGM3	PHKA1	PHKA2	PHKB	PHKG1	PHKG2	PPP1CA	PPP1CB	PPP1CC	PPP1R3A	PPP1R3B	PPP1R3C	PPP1R3D	PPP1R3E	PYGB	PYGL	PYGM
Heme Biosynthesis	ALAD	ALAS1	ALAS2	CPOX	FECH	HMBS	PPOX	UROD	UROS
Hexosamine Biosynthesis	GFPT1	GNPNAT1	GPI	MGEA5	OGT	PGM3	UAP1
Homocysteine Biosynthesis	AHCY	CARM1	COMT	DOT1L	GAMT	HNMT	MRM2	MTHFR	NNMT	PCMT1	PEMT	PNMT	PRMT1	PRMT5	PRMT6	RNMT	SETDB1	SUV39H2
Remethylation	MTHFR	MTR	MTRR	AHCY	ALDH7A1	BHMT	CHDH	MAT2A	MAT2B	MTR	PEMT
Transsulfuration	CBS	CDO1	CSAD	CTH
Ketone Biosynthesis and Metabolism	AACS	ACAT1	ACAT2	BDH1	BDH2	HMGCL	HMGCS1	HMGCS2	OXCT1	OXCT2	HMGCS1	HMGCS2
Kynurenine Metabolism	AADAT	ACMSD	AFMID	GOT2	HAAO	IDO1	IDO2	KMO	KYAT1	KYAT3	KYNU	TDO2
Methionine Cycle	AHCY	AMD1	BHMT	CARM1	CBS	CHDH	COMT	CTH	DNMT1	DNMT3A	DNMT3B	DOT1L	EZH2	GAMT	GNMT	HNMT	IL4I1	KMT5A	MARS	MAT1A	MAT2A	MAT2B	MRM2	MSRB2	MSRB3	MTAP	MTFMT	MTHFR	MTR	MTRR	NNMT	PCMT1	PEMT	PNMT	PRMT1	PRMT2	PRMT3	PRMT5	PRMT6	PRMT7	RNMT	SETD7	SETDB1	SHMT1	SMS	SMYD2	SRM	SUV39H1	SUV39H2
Pentose Phosphate	ALDOA	ALDOB	ALDOC	DERA	FBP1	FBP2	G6PD	GPI	H6PD	PFKL	PFKM	PFKP	PGD	PGLS	PGM1	PGM2	PRPS1	PRPS1L1	PRPS2	RBKS	RGN	RPE	RPIA	TALDO1	TKT	TKTL1	TKTL2	GLYCTK	IDNK	RPEL1
Nicotinamide Adenine Metabolism	GAPDH	GOT1	GOT2	GPD1	GPD2	MDH1	MDH2	NADK	NADK2	NNT	SLC1A3	SLC22A13	SLC25A11	SLC25A12	SLC25A13	SLC36A4	SLC5A8	SLC7A5
ADP-Ribosylation	BST1	CD38	APLF	CHFR	MACROD1	MACROD2	OARD1	PARG	PARP1	PARP10	PARP11	PARP12	PARP14	PARP15	PARP16	PARP2	PARP3	PARP4	PARP6	PARP8	PARP9	RNF146	TIPARP	TNKS	TNKS2	ZC3HAV1
Nicotinamide Adenine Dinucleotide Biosynthesis	NADSYN1	NMNAT1	NMNAT2	NMNAT3	QPRT	NAMPT	NAPRT	NMRK1	NMRK2
Nicotinate and Nicotinamide Metabolism	QPRT	NAPRT	PNP	NMRK1	NMRK2	NT5C2	NT5C1A	NT5C1B	NT5C	NT5M	NT5C3A	NT5C3B	NT5C1B-RDH14	NT5E	NMNAT3	NMNAT1	NMNAT2	ENPP1	ENPP3	NUDT12	NADSYN1	NAMPT	CD38	BST1	NADK	NADK2	NNT	NNMT	AOX1
Sirtuin Nicotinamide Metabolism	SIRT1	SIRT2	SIRT3	SIRT4	SIRT5	SIRT6	SIRT7
Polyamine Biosynthesis	AMD1	AZIN1	OAZ1	OAZ2	OAZ3	ODC1	PAOX	SAT1	SMOX	SMS	SRM	MAT2A	MAT2B
Prostanoid Biosynthesis	PTGS1	PTGS2	PTGIS
Thromboxane Biosynthesis	TBXAS1
Pyruvate Metabolism	ACACA	ACACB	ACAT1	ACAT2	ACOT12	ACSS1	ACSS2	ACYP1	ACYP2	AKR1B1	ALDH1B1	ALDH2	ALDH3A2	ALDH7A1	ALDH9A1	DLAT	DLD	GLO1	GRHPR	HAGH	HAGHL	LDHA	LDHAL6A	LDHAL6B	LDHB	LDHC	LDHD	MDH1	MDH2	ME1	ME2	ME3	PC	PCK1	PCK2	PDHA1	PDHA2	PDHB	PDHX	PDK1	PDK2	PDK3	PDK4	PDP1	PDP2	PKLR	PKM	FH
Retinoic Acid Metabolism	ALDH1A1	ALDH1A2	ALDH1A3	CES1	CRABP1	CRABP2	CYP26A1	CYP26B1	CYP26C1	DHRS9	FABP5	LRAT	RBP1	RBP4	RDH10	RDH16	STRA6	TTR
Retinoid Metabolism	ABCA4	LRAT	OPN1LW	OPN1MW	OPN1SW	RBP1	RBP3	RDH10	RDH11	RDH12	RDH5	RDH8	RHO	RLBP1	RPE65
Retinol Metabolism	ABCA1	ADH1A	ADH1B	ADH1C	ADH4	ADH5	ADH6	ADH7	AKR1B10	ALDH1A1	ALDH1A2	AWAT1	AWAT2	BCO1	CD36	CYP1A1	CYP1A2	CYP26A1	CYP26B1	CYP26C1	CYP2A13	CYP2A6	CYP2A7	CYP2B6	CYP2C18	CYP2C19	CYP2C8	CYP2C9	CYP3A4	CYP3A43	CYP3A5	CYP3A7	CYP4A11	CYP4A22	DGAT1	DHRS3	DHRS4	DHRS4L2	DHRS9	DNAJB11	ERP29	HSP90B1	HSPA5	HYOU1	LRAT	PDIA2	PDIA4	PDIA6	PLB1
Steroid Hormone Metabolism	AKR1C1	AKR1C2	AKR1C3	AKR1C4	AKR1D1	COMT	CYP11A1	CYP11B1	CYP11B2	CYP17A1	CYP19A1	CYP1A1	CYP1B1	CYP21A2	CYP3A4	CYP3A43	CYP3A5	CYP3A7	CYP7A1	CYP7B1	FDX1	FDXR	HSD11B1	HSD11B2	HSD17B1	HSD17B12	HSD17B2	HSD17B3	HSD17B6	HSD17B7	HSD17B8	HSD3B1	HSD3B2	POR	SRD5A1	SRD5A2	SRD5A3	STAR	STS	SULT1E1	SULT2B1	UGT1A1	UGT1A10	UGT1A3	UGT1A4	UGT1A5	UGT1A6	UGT1A7	UGT1A8
Aldosterone Biosynthesis	CYP11A1	CYP11B1	CYP11B2	CYP21A2	FDX1	FDXR	POR	STAR
Cortisol Biosynthesis	CYP11B2	CYP11A1	CYP11B1	CYP17A1	CYP21A2	FDX1	FDXR	HSD3B1	HSD3B2	POR	STAR
Estradiol Biosynthesis	CYP11A1	CYP17A1	CYP19A1	FDX1	FDXR	HSD17B1	HSD17B2	HSD17B3	HSD3B1	HSD3B2	POR	STAR	STS	SULT1E1	SULT2A1
Testosterone Biosynthesis	CYP11A1	CYP17A1	FDX1	FDXR	HSD17B2	HSD17B3	HSD3B1	HSD3B2	POR	SRD5A1	SRD5A2	STAR	STS	SULT2A1
Urea Cycle	ARG1	ARG2	ASL	ASS1	CPS1	GLS2	GLUD1	GOT2	GPT	OTC	SLC1A4	SLC1A5	SLC25A12	SLC25A15
Vitamin K	GGCX	VKORC1
Pentose and Glucuronate Interconversions	KL	GUSB	UGT2A1	UGT2A3	UGT2B17	UGT2B11	UGT2B28	UGT1A6	UGT1A4	UGT1A1	UGT1A3	UGT2B10	UGT1A9	UGT2B7	UGT1A10	UGT1A8	UGT1A5	UGT2B15	UGT1A7	UGT2B4	UGT2A2	UGDH	UGP2	AKR1A1	CRYL1	RPE	RPEL1	XYLB	AKR1B1	AKR1B10	DCXR	SORD	DHDH	ALDH2	ALDH3A2	ALDH1B1
Fructose and Mannose Metabolism	MPI	PMM2	PMM1	GMPPB	GMPPA	GMDS	TSTA3	FPGT	FUK	ENOSF1	HK3	HK1	HK2	HKDC1	PFKM	PFKP	PFKL	FBP1	FBP2	PFKFB1	PFKFB2	PFKFB3	PFKFB4	TIGAR	KHK	SORD	AKR1B1	AKR1B10	ALDOC	ALDOA	ALDOB	TPI1	TKFC
Galactose Metabolism	GALM	GALK1	GALT	GALE	UGP2	PGM1	PGM2	HK3	HK1	HK2	HKDC1	GCK	G6PC	G6PC2	G6PC3	GLB1	LCT	LALBA	B4GALT1	B4GALT2	GLA	AKR1B1	AKR1B10	PFKM	PFKP	PFKL	MGAM	MGAM2	GAA	GANC	SI
Ascorbate and Aldrate Metabolism	UGDH	UGT2A1	UGT2A3	UGT2B17	UGT2B11	UGT2B28	UGT1A6	UGT1A4	UGT1A1	UGT1A3	UGT2B10	UGT1A9	UGT2B7	UGT1A10	UGT1A8	UGT1A5	UGT2B15	UGT1A7	UGT2B4	UGT2A2	MIOX	RGN	ALDH2	ALDH3A2	ALDH1B1	ALDH7A1	ALDH9A1
Starch and Suctose Metabolism	MGAM	MGAM2	GAA	GANC	SI	UGP2	ENPP1	ENPP3	GBA3	GYS2	GYS1	GYG1	GYG2	GBE1	PYGL	PYGM	PYGB	AGL	AMY1C	AMY2A	AMY1A	AMY2B	AMY1B	TREH	PGM1	PGM2	HK3	HK1	HK2	HKDC1	GCK	G6PC	G6PC2	G6PC3	PGM2L1	GPI
Amino Sugar and Nucleotide Sugar Metabolism	CHIA	CHIT1	HEXA	HEXB	NAGK	PGM3	UAP1	UAP1L1	GNE	RENBP	NANS	NANP	NPL	CMAS	CYB5R1	CYB5R3	CYB5R2	CYB5RL	CYB5R4	HK3	HK1	HK2	HKDC1	AMDHD2	GNPNAT1	GNPDA1	GNPDA2	GFPT2	GFPT1	UXS1	GCK	GPI	PGM1	PGM2	UGP2	UGDH	GALK1	GALT	GALE	PMM2	PMM1	GMPPB	GMPPA	GMDS	MPI	FUK	FPGT	TSTA3
Glyoxylate and Dicarboxylate Metabolism	MDH1	MDH2	CS	ACO2	ACO1	ACAT2	ACAT1	MCEE	PCCA	PCCB	MUT	HAO2	HAO1	CAT	GRHPR	PGP	AGXT	GLUL	SHMT2	SHMT1	GLDC	AMT	DLD	GCSH	HYI	GLYCTK	HOGA1	AFMID
Propanoate Metabolism	ACSS1	ACSS2	ACSS3	BCKDHA	BCKDHB	DBT	DLD	ACADM	HADHA	EHHADH	ECHS1	HIBCH	ACACA	ACACB	MLYCD	ABAT	PCCA	PCCB	ECHDC1	MCEE	MUT	SUCLG1	SUCLG2	SUCLA2	ALDH6A1	LDHAL6A	LDHAL6B	LDHA	LDHB	LDHC	ACAT2	ACAT1
Butanoate Metabolism	ACAT2	ACAT1	HADH	HADHA	EHHADH	ECHS1	ACADS	ACSM1	ACSM2A	ACSM4	ACSM5	ACSM3	ACSM2B	ACSM6	L2HGDH	GAD1	GAD2	ABAT	ALDH5A1	HMGCS1	HMGCS2	HMGCL	HMGCLL1	OXCT1	OXCT2	AACS	BDH1	BDH2
Inositol Phosphate Metabolism	PIK3C3	MTM1	MTMR1	MTMR2	MTMR3	MTMR4	MTMR8	MTMR6	MTMR7	MTMR14	PI4KA	PI4KB	PI4K2A	PI4K2B	PIP5K1C	PIP5K1A	PIP5K1B	PIP5KL1	OCRL	INPP5B	INPP5E	SYNJ1	SYNJ2	PIK3CA	PIK3CD	PIK3CB	PIK3CG	PTEN	INPP5D	INPPL1	PIK3C2G	PIK3C2A	PIK3C2B	INPP4A	INPP4B	PIKFYVE	PIP4K2C	PIP4K2A	PIP4K2B	PLCB1	PLCB2	PLCB3	PLCB4	PLCD1	PLCD3	PLCD4	PLCE1	PLCG1	PLCG2
Oxidative Phosphorylation	ND1	ND2	ND3	ND4	ND4L	ND5	ND6	NDUFS1	NDUFS2	NDUFS3	NDUFS4	NDUFS5	NDUFS6	NDUFS7	NDUFS8	NDUFV1	NDUFV2	NDUFV3	NDUFA1	NDUFA2	NDUFA3	NDUFA4	NDUFA4L2	NDUFA5	NDUFA6	NDUFA7	NDUFA8	NDUFA9	NDUFA10	NDUFAB1	NDUFA11	NDUFA12	NDUFA13	NDUFB1	NDUFB2	NDUFB3	NDUFB4	NDUFB5	NDUFB6	NDUFB7	NDUFB8	NDUFB9	NDUFB10	NDUFB11	NDUFC1	NDUFC2	NDUFC2-KCTD14	SDHA	SDHB
Nitrogen Metabolism	GLUD1	GLUD2	GLUL	CPS1	CA13	CA1	CA6	CA7	CA12	CA5B	CA14	CA9	CA3	CA5A	CA8	CA2	CA4
Sulfur Metabolism	PAPSS1	PAPSS2	BPNT1	IMPAD1	SUOX	CYCS	ETHE1	MPST	TST	SQRDL
Steroid Biosynthesis	FDFT1	SQLE	LSS	CYP51A1	TM7SF2	MSMO1	FAXDC2	NSDHL	HSD17B7	EBP	DHCR24	SC5D	DHCR7	LIPA	CEL	SOAT2	SOAT1	CYP2R1	CYP27B1	CYP24A1
Primary Bile Acid Biosynthesis	CYP39A1	CYP46A	HSD3B7	CH25H	CYP7B1	CYP7A1	CYP27A1	CYP8B1	AKR1D1	AKR1C4	SLC27A5	AMACR	ACOX2	HSD17B4	SCP2	ACOT8	BAAT
Steroid Hormone Biosynthesis	CYP17A1	CYP11A	STS	SULT2B1	CYP21A2	HSD3B1	HSD3B2	SRD5A1	SRD5A2	SRD5A3	AKR1C2	AKR1C3	CYP11B1	CYP11B2	AKR1D1	AKR1C4	HSD11B1	HSD11B2	AKR1C1	CYP7B1	SULT1E1	HSD17B1	HSD17B2	HSD17B6	HSD17B7	HSD17B8	HSD17B12	CYP1A1	CYP1A2	CYP3A5	CYP3A7	CYP3A7-CYP3A51P	CYP2E1	CYP3A4	CYP1B1	CYP19A1	CYP7A1	UGT2A1	UGT2A3	UGT2B17	UGT2B11	UGT2B28	UGT1A6	UGT1A4	UGT1A1	UGT1A3	UGT2B10	UGT1A9	UGT2B7
Glycerolipid Metabolism	GLYCTK	ALDH2	ALDH3A2	ALDH1B1	ALDH7A1	ALDH9A1	AKR1B1	AKR1B10	AKR1A1	TKFC	GK2	GK	GPAM	GPAT2	GPAT4	GPAT3	AGPAT1	AGPAT2	AGPAT5	LCLAT1	MBOAT1	MBOAT2	AGPAT3	AGPAT4	PLPP1	PLPP3	PLPP2	LPIN1	LPIN3	LPIN2	DGKZ	DGKD	DGKI	DGKA	DGKE	DGKB	DGKH	DGKG	DGKQ	DGKK	DGAT1	DGAT2	MOGAT3	LIPG	LIPC	CEL	PNPLA2	PNPLA3	PNLIP
Glycerophospholipid Metabolism	GPD1L	GPD1	GPD2	GPAM	GPAT2	GPAT4	GPAT3	AGPAT1	AGPAT2	AGPAT5	LCLAT1	MBOAT1	MBOAT2	AGPAT3	AGPAT4	GNPAT	ADPRM	PLPP1	PLPP3	PLPP2	LPIN1	LPIN3	LPIN2	DGKZ	DGKD	DGKI	DGKA	DGKE	DGKB	DGKH	DGKG	DGKQ	DGKK	CHPT1	CEPT1	PLD1	PLD2	PLD3	PLD4	LCAT	PLA2G10	PLA2G2D	PLA2G2E	PLA2G3	PLA2G2F	PLA2G12A	PLA2G12B	PLA2G1B	PLA2G5
Ether Lipid Metabolism	PLPP1	AGPS	PLPP3	PLPP2	EPT1	CHPT1	CEPT1	PLA2G10	PLA2G2D	PLA2G2E	PLA2G3	PLA2G2F	PLA2G12A	PLA2G12B	PLA2G1B	PLA2G5	PLA2G2A	PLA2G2C	PLA2G4E	PLA2G4A	JMJD7-PLA2G4B	PLA2G4B	PLA2G4C	PLA2G4D	PLA2G4F	PLA2G6	PLB1	PLA2G16	LPCAT4	ENPP6	ENPP2	TMEM86B	PLD1	PLD2	PLD3	PLD4	UGT8	GAL3ST1	LPCAT2	LPCAT1	PAFAH1B1	PAFAH1B2	PAFAH1B3	PLA2G7	PAFAH2
Shingolipid Metabolism	SPTLC1	SPTLC2	SPTLC3	KDSR	CERS2	CERS3	CERS6	CERS1	CERS4	CERS5	ASAH1	ASAH2	ACER2	ACER1	ACER3	DEGS1	DEGS2	SGMS1	SGMS2	SMPD1	SMPD2	SMPD3	SMPD4	ENPP7	CERK	PLPP1	PLPP3	PLPP2	SGPP1	SGPP2	SPHK1	SPHK2	SGPL1	UGCG	GBA	GBA2	B4GALT6	GLB1	UGT8	GALC	GAL3ST1	ARSA	NEU1	NEU3	NEU4	NEU2	GLA
Arachidonic Acid Metabolism	PLA2G10	PLA2G2D	PLA2G2E	PLA2G3	PLA2G2F	PLA2G12A	PLA2G12B	PLA2G1B	PLA2G5	PLA2G2A	PLA2G2C	PLA2G4E	PLA2G4A	JMJD7-PLA2G4B	PLA2G4B	PLA2G4C	PLA2G4D	PLA2G4F	PLA2G6	PLB1	PLA2G16	PTGS1	PTGS2	PTGES	PTGES2	PTGES3	CBR1	CBR3	FAM213B	TBXAS1	PTGDS	HPGDS	AKR1C3	PTGIS	ALOX5	LTA4H	CYP4F2	CYP4F3	LTC4S	GGT1	GGT5	GPX6	GPX7	GPX2	GPX3	GPX1	GPX5	GPX8	CYP2E1
Linoleic Acid Metabolism	PLA2G10	PLA2G2D	PLA2G2E	PLA2G3	PLA2G2F	PLA2G12A	PLA2G12B	PLA2G1B	PLA2G5	PLA2G2A	PLA2G2C	PLA2G4E	PLA2G4A	JMJD7-PLA2G4B	PLA2G4B	PLA2G4C	PLA2G4D	PLA2G4F	PLA2G6	PLB1	PLA2G16	ALOX15	CYP1A2	CYP2C8	CYP2C9	CYP2C19	CYP2J2	CYP2E1	CYP3A4
alpha-Linoleic Acid Metabolism	PLA2G10	PLA2G2D	PLA2G2E	PLA2G3	PLA2G2F	PLA2G12A	PLA2G12B	PLA2G1B	PLA2G5	PLA2G2A	PLA2G2C	PLA2G4E	PLA2G4A	JMJD7-PLA2G4B	PLA2G4B	PLA2G4C	PLA2G4D	PLA2G4F	PLA2G6	PLB1	PLA2G16	FADS2	ACOX3	ACOX1	ACAA1
Biosynthesis of Unsaturated Fatty Acids	ELOVL6	HSD17B12	HACD2	HACD1	HACD4	HACD3	TECR	PECR	SCD	SCD5	FADS2	ELOVL5	FADS1	ELOVL2	ACOX3	ACOX1	HADHA	ACAA1	ACOT4	ACOT2	ACOT1	ACOT7	BAAT
Purine Metabolism	NUDT9	ADPRM	NUDT5	PGM1	PGM2	PRPS1L1	PRPS2	PRPS1	PPAT	GART	PFAS	PAICS	ADSL	ATIC	APRT	NT5C2	NT5C1A	NT5C1B	NT5C	NT5M	NT5C3A	NT5C3B	NT5C1B-RDH14	NT5E	PNP	HPRT1	IMPDH1	IMPDH2	NME6	NME7	NME2	NME4	NME1	NME3	NME1-NME2	AK9	ENTPD3	ENTPD8	ENTPD1	CANT1	ENTPD4	ENTPD5	ENTPD6	NUDT16	ITPA	XDH	NUDT2	GMPS	GMPR
Pyrimidine Metabolism	CAD	DHODH	UMPS	CMPK1	CMPK2	NME6	NME7	NME2	NME4	NME1	NME3	NME1-NME2	AK9	PNPT1	ENTPD3	ENTPD8	ENTPD1	CANT1	ENTPD4	ENTPD5	ENTPD6	CTPS1	CTPS2	POLR1A	POLR1B	ZNRD1	TWISTNB	POLR1E	POLR2A	POLR2B	POLR2C	POLR2D	POLR2E	POLR2F	POLR2G	POLR2H	POLR2I	POLR2L	POLR2J	POLR2J3	POLR2J2	POLR2K	POLR3A	POLR3B	POLR3C	POLR3D	POLR3E	RPC5	POLR1C
Alanine, Aspartate and Glutamate Metabolism	GOT1	GOT2	IL4I1	DDO	ASNS	NIT2	GPT2	GPT	AGXT	AGXT2	ASS1	ASL	ADSSL1	ADSS	ADSL	NAT8L	RIMKLB	RIMKLA	FOLH1	ASPA	GAD1	GAD2	ABAT	ALDH5A1	GLUD2	GLUD1	ALDH4A1	GLUL	CAD	GLS2	GLS	CPS1	GFPT2	GFPT1	PPAT
Glycine, Serine and Threonine Metabolism	SHMT1	SHMT2	AGXT	GRHPR	GLYCTK	PGAM1	PGAM2	PGAM4	BPGM	PHGDH	PSAT1	PSPH	GCAT	ALAS1	ALAS2	MAOB	MAOA	AOC3	AOC2	GLDC	AMT	DLD	GCSH	DAO	AGXT2	GATM	GAMT	CHDH	ALDH7A1	BHMT	DMGDH	PIPOX	SARDH	GNMT	CBS	CBSL	CTH	SDS	SDSL	SRR
Cysteine and Methionine Metabolism	CTH	CBS	CBSL	BHMT	BHMT2	MTR	MAT2B	MAT1A	MAT2A	AMD1	SRM	SMS	MTAP	MRI1	APIP	ENOPH1	ADI1	TAT	IL4I1	DNMT1	DNMT3A	DNMT3B	AHCYL2	AHCYL1	AHCY	BCAT2	BCAT1	AGXT2	GCLC	GCLM	GSS	CDO1	GOT1	GOT2	MPST	TST	LDHAL6A	LDHAL6B	LDHA	LDHB	LDHC	MDH1	MDH2	SDS	SDSL
Valine, Leucine and Isoleucine Degradation	BCAT2	BCAT1	IL4I1	BCKDHA	BCKDHB	DBT	DLD	ACADS	ACADM	IVD	ACADSB	ACAD8	HADHA	EHHADH	ECHS1	HADH	HSD17B10	ACAA1	ACAA2	HADHB	PCCA	PCCB	MCEE	MUT	HIBCH	HIBADH	ALDH6A1	ALDH2	ALDH3A2	ALDH1B1	ALDH7A1	ALDH9A1	AOX1	ACSF3	ABAT	AGXT2	MCCC1	MCCC2	AUH	HMGCL	HMGCLL1	OXCT1	OXCT2	AACS	ACAT2	ACAT1	HMGCS1	HMGCS2
Valine, Leucine and Isoleucine Biosynthesis	SDS	SDSL	BCAT2	BCAT1
Lysine Degradation	AASS	ALDH7A1	AADAT	OGDHL	OGDH	DLST	GCDH	HADHA	EHHADH	ECHS1	HADH	ACAT2	ACAT1	HYKK	PHYKPL	PIPOX	ASH1L	DOT1L	EHMT2	EHMT1	KMT2A	KMT2D	KMT2C	KMT2B	KMT2E	NSD1	WHSC1	WHSC1L1	SETD1B	SETD1A	SETD2	SETD3	SETD7	KMT5A	SETDB1	SETDB2	SETMAR	SUV39H1	SUV39H2	KMT5C	KMT5B	EZH1	EZH2	PRDM2	PRDM6	PRDM9	PRDM7	CAMKMT	TMLHE
Arginine Biosynthesis	OTC	ASS1	ASL	ARG2	ARG1	NOS1	NOS2	NOS3	GLS2	GLS	GLUL	GLUD2	GLUD1	CPS1	GOT1	GOT2	GPT2	GPT	NAGS	ACY1	ABHD14A-ACY1
Arginine and Proline Metabolism	GAMT	GATM	CKM	CKMT1A	CKMT2	CKB	CKMT1B	AZIN2	AGMAT	ODC1	SRM	SMS	AMD1	AOC1	SMOX	ALDH2	ALDH3A2	ALDH1B1	ALDH7A1	ALDH9A1	CNDP1	CNDP2	CARNS1	SAT2	SAT1	MAOB	MAOA	NOS1	NOS2	NOS3	ARG2	ARG1	OAT	PYCRL	PYCR2	PYCR1	PRODH	ALDH4A1	ALDH18A1	LAP3	P4HA2	P4HA3	P4HA1	PRODH2	GOT1	GOT2	HOGA1	DAO	L3HYPDH
Histidine Metabolism	HAL	UROC1	AMDHD1	FTCD	HDC	DDC	AOC1	ALDH2	ALDH3A2	ALDH1B1	ALDH7A1	ALDH9A1	ASPA	HNMT	MAOB	MAOA	ALDH3B1	ALDH3B2	ALDH1A3	ALDH3A1	CARNS1	CARNMT1	CNDP2	CNDP1
Tyrosine Metabolism	GOT1	GOT2	TAT	IL4I1	HPD	HGD	GSTZ1	FAH	TYR	TH	DCT	TYRP1	DDC	DBH	PNMT	COMT	MAOB	MAOA	AOC3	AOC2	ALDH3B1	ALDH3B2	ALDH1A3	ALDH3A1	ADH1A	ADH1B	ADH1C	ADH7	ADH4	ADH5	ADH6	TPO	AOX1	FAHD1	MIF
Phenylalanine Metabolism	PAH	DDC	AOC3	AOC2	MAOB	MAOA	ALDH3B1	ALDH3B2	ALDH1A3	ALDH3A1	GLYAT	GOT1	GOT2	TAT	IL4I1	HPD	MIF
Tryptophan Metabolism	IDO1	TDO2	IDO2	AFMID	KMO	KYNU	HAAO	ACMSD	OGDHL	OGDH	GCDH	HADHA	EHHADH	ECHS1	HADH	ACAT2	ACAT1	KYAT3	KYAT1	AADAT	TPH2	TPH1	DDC	MAOB	MAOA	ALDH2	ALDH3A2	ALDH1B1	ALDH7A1	ALDH9A1	AOX1	ASMT	AANAT	CYP1A1	CYP1A2	CYP1B1	INMT	IL4I1	AOC1	CAT
Phenylalanine, Tyrosine and Tryptophan Biosynthesis	GOT1	GOT2	TAT	IL4I1	PAH
Beta-Alanine Metabolism	GADL1	GAD1	GAD2	CNDP1	CARNS1	CNDP2	ABAT	SRM	SMS	SMOX	AOC3	AOC2	ALDH2	ALDH3A2	ALDH1B1	ALDH7A1	ALDH9A1	ALDH3B1	ALDH3B2	ALDH1A3	ALDH3A1	DPYD	DPYS	UPB1	HIBCH	HADHA	EHHADH	ECHS1	ACADM	MLYCD	ALDH6A1
Taurine and Hypotaurine Metabolism	CDO1	GAD1	GAD2	CSAD	GADL1	ADO	GGT7	GGT6	GGT1	GGT5	BAAT
Selenocompound Metabolism	MTR	CTH	SCLY	KYAT3	KYAT1	TXNRD1	TXNRD2	TXNRD3	INMT	PAPSS2	PAPSS1	SEPHS2	SEPHS1	PSTK	SEPSECS	MARS	MARS2
D-Glutamine and D-Glutamate Metabolism	GLS2	GLUD2	GLUD1
Glutathione Metabolism	GGT7	GGT6	GGT1	GGT5	GGCT	OPLAH	GCLC	GCLM	GSS	LAP3	ANPEP	GSTA5	GSTA2	GSTA4	GSTO2	GSTM4	GSTT2	GSTT1	GSTM3	MGST1	MGST3	GSTP1	GSTM1	GSTM5	MGST2	GSTA1	GSTM2	GSTA3	GSTO1	GSTT2B	GSTK1	HPGDS	NAT8	NAT8B	GSR	IDH1	IDH2	PGD	G6PD	TXNDC12	GPX6	GPX7	GPX2	GPX3	GPX1	GPX5	GPX8	GPX4	ODC1
N-Glycan Biosynthesis	DOLK	DPAGT1	ALG5	ALG13	ALG14	DPM1	DPM2	DPM3	ALG1	ALG2	ALG11	ALG3	ALG9	ALG12	ALG6	ALG8	ALG10	ALG10B	STT3A	STT3B	RPN1	RPN2	DAD1	TUSC3	DDOST	DOLPP1	MOGS	GANAB	MAN1B1	MAN1A2	MAN1C1	MAN1A1	MGAT1	MAN2A1	MAN2A2	MGAT2	FUT8	B4GALT1	B4GALT2	B4GALT3	ST6GAL1	ST6GAL2	MGAT3	MGAT4A	MGAT4B	MGAT4D	MGAT5	MGAT5B	MGAT4C
Mucin Type O-Glycan Biosynthesis	GALNT5	GALNTL6	WBSCR17	GALNT11	GALNT12	GALNT13	GALNT14	GALNT16	GALNT15	GALNT18	GALNTL5	GALNT10	GALNT2	GALNT3	GALNT1	GALNT6	GALNT4	GALNT9	GALNT7	GALNT8	POC1B-GALNT4	C1GALT1	C1GALT1C1	GCNT1	GCNT3	GCNT4	ST3GAL1	ST3GAL2	ST6GALNAC1	B3GNT6	B4GALT5
Other Types of O-Glycan Biosynthesis	POMT1	POMT2	POMGNT1	B4GALT1	B4GALT2	B4GALT3	ST3GAL3	FUT9	FUT4	FUT7	MGAT5B	B3GALT4	B3GAT1	B3GAT2	CHST10	OGT	EOGT	POFUT1	POFUT2	MFNG	LFNG	RFNG	ST6GAL1	ST6GAL2	B3GLCT	POGLUT1	GXYLT1	GXYLT2	COLGALT1	COLGALT2	PLOD3
Glycosaminoglycan Biosynthesis	XYLT2	XYLT1	B4GALT7	B3GALT6	B3GAT3	CSGALNACT1	CSGALNACT2	CHSY3	CHSY1	CHPF	CHPF2	DSE	CHST11	CHST12	CHST13	CHST3	CHST7	CHST15	UST	CHST14	EXTL2	EXTL3	EXTL1	EXT1	EXT2	NDST1	NDST2	NDST3	NDST4	GLCE	HS2ST1	HS6ST1	HS6ST2	HS6ST3	HS3ST1	HS3ST2	HS3ST3B1	HS3ST3A1	HS3ST5	B4GALT1	FUT8	B4GALT2	B4GALT3	B3GNT2	B4GAT1	CHST6	B4GALT4	B3GNT7	CHST1
Glycosaminoglycan Degradation	HYAL2	HYAL1	SPAM1	HYAL4	HYAL3	GUSB	IDS	IDUA	ARSB	HPSE	HPSE2	SGSH	HGSNAT	NAGLU	GALNS	GLB1	GNS	HEXA	HEXB
Glycosphosphatidylinositol	PIGA	PIGH	PIGC	PIGQ	PIGP	PIGY	DPM2	PIGL	PIGW	GPLD1	PIGM	PIGX	PIGV	PIGN	PIGB	PIGF	PIGO	GPAA1	PIGK	PIGS	PIGT	PIGU	PGAP1	PIGZ	PIGG
Glycosphingolipid Biosynthesis	B3GALT1	B3GNT5	B3GALT2	B3GALT5	FUT1	FUT2	FUT3	ST3GAL3	ST3GAL4	ABO	B4GALT1	B4GALT2	B4GALT3	B4GALT4	FUT9	FUT4	FUT5	FUT6	FUT7	ST3GAL6	ST8SIA1	B3GNT2	B4GAT1	B3GNT3	B3GNT4	GCNT2	A3GALT2	B3GALNT1	GBGT1	A4GALT	GLA	HEXA	HEXB	NAGA	ST3GAL1	ST3GAL2	B4GALNT1	B3GALT4	ST8SIA5	ST3GAL5	SLC33A1	ST6GALNAC3	ST6GALNAC4	ST6GALNAC5	ST6GALNAC6	GLB1
Other Glycan Degradation	NEU1	NEU3	NEU4	NEU2	GLB1	HEXA	HEXB	HEXDC	MAN2C1	MAN2B1	MAN2B2	MANBA	ENGASE	FUCA1	FUCA2	AGA	GBA	GBA2
Thiamine Metabolism	NFS1	NTPCR	TPK1	THTPA
Riboflavin Metabolism	RFK	FLAD1	BLVRB	TYR
Vitamin B6 Metabolism	PNPO	PDXK	PDXP	PHOSPHO2	AOX1	PSAT1
Pantothenate and CoA Biosynthesis	PANK4	PANK1	PANK3	PANK2	PPCS	PPCDC	ENPP1	ENPP3	COASY	AASDHPPT	VNN1	VNN2	BCAT2	BCAT1	DPYD	DPYS	UPB1	GADL1
Biotin Metabolism	OXSM	HLCS	BTD
Lipoic Acid Metabolism	LIAS	LIPT2	LIPT1
Porphyrin and Chlorophyll Metabolism	ALAS2	ALAS1	EARS2	EPRS	ALAD	HMBS	UROS	UROD	CPOX	PPOX	FECH	COX10	COX15	MMAB	HMOX1	HMOX2	BLVRA	BLVRB	UGT2A1	UGT2A3	UGT2B17	UGT2B11	UGT2B28	UGT1A6	UGT1A4	UGT1A1	UGT1A3	UGT2B10	UGT1A9	UGT2B7	UGT1A10	UGT1A8	UGT1A5	UGT2B15	UGT1A7	UGT2B4	UGT2A2	GUSB	HCCS	CP	HEPH	FXN
Ubiquinone and other Terpenoid-Quinone Biosynthesis	TAT	COQ2	COQ3	COQ6	COQ5	COQ7	NQO1	GGCX	VKORC1	VKORC1L1	HPD
Terpenoid Backbone Biosynthesis	ACAT2	ACAT1	HMGCS1	HMGCS2	HMGCR	MVK	PMVK	MVD	IDI1	IDI2	FDPS	GGPS1	PDSS1	PDSS2	DHDDS	NUS1	FNTA	FNTB	RCE1	ZMPSTE24	ICMT	PCYOX1
Caffiene Metabolism	CYP1A2	NAT2	NAT1	CYP2A6	XDH
Neomycin, Kanamysin and Gentamicin Biosynthesis	HK3	HK1	HK2	HKDC1	GCK
Metabolism of Xenobiotics by Cytochrome P450	CYP1A1	CYP2C9	CYP3A4	CYP1B1	GSTA5	GSTA2	GSTA4	GSTO2	GSTM4	GSTT2	GSTT1	GSTM3	MGST1	MGST3	GSTP1	GSTM1	GSTM5	MGST2	GSTA1	GSTM2	GSTA3	GSTO1	GSTT2B	GSTK1	HPGDS	EPHX1	CYP2B6	SULT2A1	CYP1A2	CYP2A6	CYP2E1	CYP2F1	CYP2S1	AKR1C1	DHDH	CYP2A13	CYP2D6	HSD11B1	CBR1	CBR3	UGT2A1	UGT2A3	UGT2B17	UGT2B11	UGT2B28	UGT1A6	UGT1A4	UGT1A1	UGT1A3
Drug Metabolism by Cytochrome P450	CYP2C9	CYP2D6	CYP3A4	FMO1	FMO2	FMO5	FMO3	FMO4	CYP2C19	CYP2B6	CYP3A5	GSTA5	GSTA2	GSTA4	GSTO2	GSTM4	GSTT2	GSTT1	GSTM3	MGST1	MGST3	GSTP1	GSTM1	GSTM5	MGST2	GSTA1	GSTM2	GSTA3	GSTO1	GSTT2B	GSTK1	HPGDS	ADH1A	ADH1B	ADH1C	ADH7	ADH4	ADH5	ADH6	ALDH3B1	ALDH3B2	ALDH1A3	ALDH3A1	MAOB	MAOA	AOX1	UGT2A1	UGT2A3	UGT2B17
Drug Metabolism by other enzymes	HPRT1	IMPDH1	IMPDH2	GMPS	TPMT	XDH	ITPA	CES1	CES2	UGT2A1	UGT2A3	UGT2B17	UGT2B11	UGT2B28	UGT1A6	UGT1A4	UGT1A1	UGT1A3	UGT2B10	UGT1A9	UGT2B7	UGT1A10	UGT1A8	UGT1A5	UGT2B15	UGT1A7	UGT2B4	UGT2A2	GUSB	CYP3A4	CDA	TYMP	DPYD	DPYS	UPB1	CYP2A6	UPP2	UPP1	UCK1	UCK2	UCKL1	TK2	TK1	UMPS	NAT2	NAT1
C5-Branched dibasic acid metabolism	ACOD1
[truncated: 126 more columns]

## Sheet: Sheet4
Supplementary Table 3 Focal amplification regions in C1 subtype detected by GISTIC2
cytoband	3q26.2	11q13.3	8q24.21	2p24.3	12q13.2	17q12	20q11.21	3p25.1	19q12	12p12.1	1q32.1	8q22.1	17q25.3	7q36.3	6q25.1	11q13.5	10q22.2	8q11.23	6p24.2
q value	1.4035e-08	6.2707e-09	4.2729e-07	0.00011178	0.0051789	0.0048959	0.012791	0.025442	0.025442	0.074285	0.08972	0.056852	0.07773	0.11264	0.12338	0.06356	0.14261	0.08972	0.19468
residual q value	1.4035e-08	3.3894e-08	4.2729e-07	0.00011178	0.0051789	0.008759	0.012791	0.025442	0.025442	0.074285	0.08972	0.08972	0.08972	0.11264	0.12338	0.12682	0.14261	0.14557	0.19468
wide peak boundaries	chr3:168610550-168815593	chr11:69569225-69806082	chr8:129523046-129622022	chr2:16021366-16129880	chr12:56396624-56446841	chr17:37719234-37938988	chr20:30221423-30247005	chr3:13664429-13732271	chr19:30202966-31624516	chr12:24686659-24729749	chr1:203981312-204330042	chr8:95909499-95932144	chr17:79420226-80569482	chr7:158294619-159138663	chr6:151907877-152051413	chr11:74512627-84209253	chr10:76299917-77098049	chr8:55186954-55306902	chr6:11329926-11372805
genes in wide peak	MECOM	FGF3	[MIR1208]	MYCN	RPS26	ERBB2	COX4I2	FBLN2	CCNE1	SOX5	KISS1	[CCNE2]	ACTG1	hsa-mir-595	ESR1	hsa-mir-4300	ADK	[SOX17]	NEDD9
		FGF4		MYCNOS	SUOX	GRB7		LOC285375	URI1	LINC00477	REN		ARHGDIA	PTPRN2	C6orf97	hsa-mir-708	VDAC2
					IKZF4	NEUROD2			ZNF536		SOX13		CD7	VIPR2		hsa-mir-326	KAT6B
						PNMT			C19orf12		PLEKHA6		CSNK1D	NCAPG2		ARRB1	DUSP13
						TCAP					ETNK2		SLC25A10	WDR60		CAPN5	COMTD1
						STARD3					GOLT1A		FASN	ESYT2		SERPINH1	SAMD8
						IKZF3					LINC00303		GCGR	LOC154822		CLNS1A	ZNF503-AS1
						PPP1R1B							UTS2R	MIR595		DLG2	DUPD1
						MIEN1							GPS1			LRRC32
						PGAP3							FOXK2			MAP6
						MIR4728							MAFG			MYO7A
													P4HB			NDUFC2
													PDE6G			OMP
													PYCR1			PAK1
													PCYT2			PRCP
													RAC3			PRKRIR
													RFNG			SNORD15A
													MRPL12			RPS3
													SECTM1			THRSP
													SLC16A3			UVRAG
													HGS			WNT11
													ALYREF			SPCS2
													FSCN2			GAB2
													NARF			NEU3
													DCXR			SLCO2B1
													ANAPC11			TSKU
													SIRT7			ODZ4
													NPLOC4			RAB30
													BAHCC1			C11orf67
													DUS1L			PCF11
													ASPSCR1			RSF1
													C17orf62			ACER3
													C17orf101			C11orf30
													C17orf70			USP35
													TSPAN10			CCDC90B
													MAFG-AS1			KCTD14
													PPP1R27			ALG8
													NOTUM			NARS2
													STRA13			MOGAT2
													LRRC45			GDPD5
													MYADML2			DGAT2
													NPB			INTS4
													CCDC57			SNORD15B
													HEXDC			XRRA1
													C17orf90			B3GNT6
													CCDC137			GDPD4
													ARL16			C11orf82
													FAM195B			FAM181B
													TEX19			RNF169
																AQP11
																KLHL35
																LOC283214
																KCTD21
																ANKRD42
																OR2AT4
																GUCY2E
																MIR326
																MIR708
																SNORA70E
																MIR4300
																LOC100506233
																LOC100507050
																NDUFC2-KCTD14

## Sheet: Sheet3
Supplementary Table 4 Focal amplification regions in C1 subtype detected by GISTIC2
cytoband	10q23.31	5q12.1	20p12.1	1p36.12	13q14.2	11q25	15q15.1	2q22.1	19p13.3	22q13.32	4q35.2	3p14.2	16q22.3	5q13.3	22q12.1	19p13.2	16p13.3	12q24.32	6p25.1	17q25.3	11p15.5	17q11.2	2q36.3	18q23	17q22	12q23.1	14q13.1	2p21	17p13.3	12p13.31
q value	1.1507e-08	5.9795e-06	0.00065699	0.0011948	0.0011948	0.0016281	0.0018802	0.0011948	0.0020945	0.015564	0.01731	0.017978	0.01973	0.0011948	0.03603	0.0038166	0.079766	0.026892	0.086897	0.069723	0.10711	0.029108	0.084265	0.14111	0.10371	0.05052	0.21336	0.23142	0.22572	0.23564
residual q value	1.1507e-08	0.00065699	0.00065699	0.0011948	0.0011948	0.0016281	0.0018802	0.0028335	0.0073559	0.015081	0.01731	0.017978	0.019723	0.026398	0.035244	0.073985	0.076259	0.083723	0.088217	0.10336	0.10742	0.10742	0.11748	0.14111	0.17658	0.18881	0.21457	0.22614	0.22614	0.23928
wide peak boundaries	chr10:89617158-90034568	chr5:58248464-59797907	chr20:14690293-16043976	chr1:1-27650967	chr13:48828123-49284528	chr11:133402121-135006516	chr15:31452928-44966970	chr2:139654577-143639785	chr19:1-3368195	chr22:48662539-51304566	chr4:187639323-191154276	chr3:52465149-72209755	chr16:57439055-74334892	chr5:52407033-98113660	chr22:29194453-29465641	chr19:7545176-7661758	chr16:3652798-4022271	chr12:123208324-133851895	chr6:4133555-6005878	chr17:80569484-81195210	chr11:1-9413149	chr17:29325043-29723143	chr2:219291981-243199373	chr18:40852554-78077248	chr17:51056784-57645290	chr12:78601623-133851895	chr14:33293222-34399443	chr2:1-58279974	chr17:1-1248650	chr12:1-133851895
genes in wide peak	PTEN	hsa-mir-582	MACROD2	hsa-mir-1976	RCBTB2	IGSF9B	hsa-mir-1282	LRP1B	hsa-mir-4321	hsa-mir-3201	FRG1	hsa-mir-1284	hsa-mir-1972-2	hsa-mir-583	C22orf31	PNPLA6	CREBBP	hsa-mir-4304	CDYL	TBCD	hsa-mir-302e	EVI2A	hsa-mir-3133	hsa-mir-122	hsa-mir-301a	hsa-mir-4304	NPAS3	hsa-mir-216b	hsa-mir-3183	hsa-mir-4304
	KLLN	PDE4D	MACROD2-AS1	hsa-mir-3115	RB1	NCAPD3	hsa-mir-627	LOC647012	hsa-mir-1909	ACR	HSP90AA4P	hsa-mir-3136	hsa-mir-140	hsa-mir-2277	ZNRF3	MCOLN1	DNASE1	SCARB1	FARS2	RAB40B	hsa-mir-483	EVI2B	hsa-mir-149	hsa-mir-4320	hsa-mir-142	hsa-mir-1178		hsa-mir-559	ABR	hsa-mir-1178
		PART1		hsa-mir-4253	LPAR6	ACAD8	hsa-mir-4310		hsa-mir-3187	ARSA	DUX4	hsa-mir-4272	hsa-mir-1538	hsa-mir-9-2		ZNF358	TRAP1	EIF2B1	RPP40	WDR45L	hsa-mir-675	NF1	hsa-mir-4269	hsa-mir-1539	COX11	hsa-mir-620		hsa-mir-558	DOC2B	hsa-mir-620
				hsa-mir-1256	CYSLTR2	B3GAT1	hsa-mir-626		hsa-mir-1302-11	CHKB	DUX2	ARF4	hsa-mir-328	hsa-mir-4280		C19orf45		STX2	LYRM4	FN3K	hsa-mir-4298	OMG	hsa-mir-562	hsa-mir-4319	HLF	hsa-mir-1302-1		hsa-mir-4263	RPH3AL	hsa-mir-1302-1
				hsa-mir-1290		THYN1	hsa-mir-1233-2		AES	CPT1B	ZFP42	C3orf51	AARS	hsa-mir-582				GOLGA3	PPP1R3G	FN3KRP	hsa-mir-210	MIR4733	hsa-mir-1471	ATP5A1	LPO	hsa-mir-619		hsa-mir-1301	TIMM22	hsa-mir-619
				hsa-mir-1273d		JAM3	hsa-mir-1233-1		AMH	TYMP	TRIML2	CACNA1D	AP1G1	hsa-mir-449c				GTF2H3	MIR3691	ZNF750	AP2A2		hsa-mir-1244-1	BCL2	MPO	hsa-mir-1827		hsa-mir-3125	GEMIN4	hsa-mir-1827
				hsa-mir-34a		GLB1L2	ACTC1		ATP5D	MAPK11	LOC339975	DNASE1L3	AGRP	hsa-mir-581				MMP17		B3GNTL1	APBB1		hsa-mir-4268	CDH7	TRIM37	hsa-mir-4303		hsa-mir-4262	GLOD4	hsa-mir-4303
				hsa-mir-4252		VPS26B	BUB1B		AZU1	MAPK12	TRIML1	FHIT	ZFHX3	TRIM23				POLE		METRNL	RHOG		hsa-mir-3132	CYB5A	2022-09-04	hsa-mir-135a-2		hsa-mir-548s	RNMTL1	hsa-mir-135a-2
				hsa-mir-551a		GLB1L3	CAPN3		HCN2	SBF1	LOC401164	FLNB	CA7	ARSB				PXMP2		FLJ43681	ART1		hsa-mir-153-1	DCC	RAD51C	hsa-mir-1251		hsa-mir-4261	VPS53	hsa-mir-1251
				hsa-mir-4251		SPATA19	CHRM5		BSG	PPP6R2	DUX4L4	GPR27	CALB2	BHMT				RAN			ASCL2		hsa-mir-3131	FECH	SRSF1	hsa-mir-331		ACP1	NXN	hsa-mir-331
				hsa-mir-429		LOC283174	CHRNA7		CDC34	ZBED4	FRG2	ITIH1	CBFB	BTF3				SFSWAP			CARS		AGXT	KDSR	SUPT4H1	hsa-mir-492		ACYP2	FAM57A	hsa-mir-492
				hsa-mir-1302-2		LOC283177	CKMT1B		CIRBP	SCO2	DUX4L6	ITIH3	CDH1	CAST				UBC			CCKBR		ALPI	GALR1	TRIM25	hsa-mir-618		ADCY3	TUSC5	hsa-mir-618
				ALPL		LOC100128239	EPB42		CNN2	RABL2B	DUX4L5	ITIH4	CDH3	CCNB1				ZNF10			CD81		ALPP	GRP	VEZF1	hsa-mir-617		ALK	FAM101B	hsa-mir-617
				RERE		MIR4697	GANC		CSNK1G2	MLC1	DUX4L3	MITF	CDH5	CCNH				ZNF26			CD151		ALPPL2	LMAN1	COIL	hsa-mir-1252		APOB	C17orf97	hsa-mir-1252
				C1QA			GCHFR		CFD	MAPK8IP2	DUX4L2	PDHB	CDH8	CDK7				ZNF84			CDKN1C		KIF1A	SMAD2	AKAP1	ACACB		RHOB	BHLHA9	hsa-mir-1279
				C1QB			PDIA3		ARID3A	PLXNB2	LOC100288255	PRKCD	CDH11	CETN3				ZNF140			TPP1		BCS1L	SMAD4	EPX	ACADS		ZFP36L2	DBIL5P	hsa-mir-548c
				C1QC			ITPKA		EFNA2	BRD1		PTPRG	CDH16	CKMT2				CDK2AP1			CNGA4		BOK	SMAD7	DGKE	ALDH2		CAD	MIR3183	hsa-let-7i
				CA6			IVD		ELANE	FAM19A5		ATXN7	CNGB1	ERCC8				ULK1			CTSD		CHRND	MBD1	MTMR4	APAF1		CALM2	LOC100506388	hsa-mir-26a-2
				CAPZB			LTK		GAMT	NCAPH2		NEK4	CSNK2A2	COX7C				DENR			DRD4		CHRNG	MBP	NOG	ARL1		CENPA		hsa-mir-616
				CASP9			MAP1A		GNA11	MOV10L1		TKT	CTRL	CRHBP				HIP1R			DUSP8		COL4A3	MC4R	BZRAP1	ASCL1		CYP1B1		hsa-mir-1228
				RUNX3			MEIS2		GNA15	MIOX		TMF1	DHODH	HAPLN1				PIWIL1			HBB		COL4A4	ME2	TOM1L1	ATP2A2		DDX1		hsa-mir-148b
				TNFRSF8			MFAP1		GNG7	PANX2		TNNC1	NQO1	VCAN				NCOR2			HBBP1		COL6A3	MYO5B	PPM1E	ATP2B1		DNMT3A		hsa-mir-615
				CDA			PLCB2		MKNK2	ALG12		WNT5A	DYNC1LI2	DHFR				MPHOSPH9			HBD		CRYBA2	NARS	MMD	BCL7A		DTNB		hsa-mir-196a-2
				CDK11B			RAD51		GPX4	CRELD2		SLMAP	E2F4	F2R				ZNF268			HBE1		CYP27A1	NFATC1	OR4D1	BTG1		E2F6		hsa-mir-1293
				CDC42			RYR3		GZMM	ADM2		ACOX2	GOT2	F2RL1				TMED2			HBG1		DES	SERPINB2	MRPS23	SCARB1		EPAS1		hsa-mir-1291
				CD52			SCG5		GADD45B	TRABD		CADPS	HAS3	F2RL2				SNRNP35			HBG2		DTYMK	ATP8B1	RNF43	CMKLR1		EFEMP1		hsa-mir-4302
				CLCN6			SPINT1		OAZ1	SELO		SUCLG2	HP	FOXD1				FZD10			HPX		EPHA4	SERPINB5	MKS1	COX6A1		FKBP1B		hsa-mir-920
				CLCNKA			SRP14		PALM	HDAC10		HESX1	HPR	GLRX				P2RX2			HRAS		ACSL3	SERPINB8	SMG8	CRY1		FOSL2		hsa-mir-614
				CLCNKB			THBS1		POLR2E	SHANK3		UBA3	HSD11B2	GTF2H2				ANKLE2			IGF2		GBX2	SERPINB10	TMEM100	DAO		FSHR		hsa-mir-613
				CNR2			TP53BP1		POLRMT	TUBGCP6		MAGI1	HSF4	GZMA				ABCB9			ILK		GPC1	SERPINB13	MSX2P1	DCN		FTH1P3		hsa-mir-1244-3
				CORT			TYRO3		PRTN3	LOC90834		PSMD6	KIFC3	GZMK				RIMBP2			INS		GPR35	PMAIP1	PRR11	EPYC		GCKR		hsa-mir-141
				DDOST			EIF3J		PTBP1	LMF2		ARL6IP5	LCAT	HEXB				ATP6V0A2			IRF7		HDLBP	MAPK4	TEX14	DTX1		MSH6		A2M
				DFFA			JMJD7-PLA2G4B		RPS15	KLHDC7B		RPP14	MMP15	HMGCR				HCAR1			KCNQ1		AGFG1	RAB27B	PCTP	DUSP6		GTF3C2		A2MP1
				DFFB			SNAP23		SGTA	LOC284933		FAM107A	NFATC3	HTR1A				GALNT9			LMO1		DNAJB2	RPL17	SCPEP1	EIF2B1		HADHA		ACACB
				DVL1			TGM5		STK11	RPL23AP82		NISCH	POLR2C	IL6ST				ARL6IP4			LSP1		HTR2B	SERPINB3	KIF2B	ELK3		HADHB		ACADS
				E2F2			PPIP5K1		TCF3	C22orf34		FRMD4B	PSKH1	KIF2A				SBNO1			MUC2		SP110	SERPINB4	HSF5	STX2		HPCAL1		ACCN2
				ECE1			AQR		THOP1	CHKB-CPT1B		STAB1	PSMB10	TNPO1				CHFR			MUC6		IHH	SLC14A1	OR4D2	GOLGA3		FOXN2		ACVR1B
				MEGF6			ARHGAP11A		TLE2	IL17REL		FAM208A	RRAD	LNPEP				PITPNM2			NAP1L4		INHA	TCF4	MSI2	GTF2H3		ID2		ACVRL1
				EPHA2			LCMT2		MADCAM1	FAM116B		LRIG1	ST3GAL2	CD180				EP400			NUP98		INPP5D	ZNF236	DYNLL2	HAL		KCNF1		ADCY6
				ENO1			SLC12A6		SF3A2	PIM3		ERC2	SLC9A5	MAP1B				DHX37			SLC22A18		IRS1	SLC14A2	ANKFN1	HPD		KCNK3		ALDH2
				EPHA8			RASGRP1		PPAP2C	ODF3B		APPL1	SLC12A4	MEF2C				FBRSL1			SLC22A18AS		KCNJ13	SERPINB7	MTVR2	IGF1		KCNS3		ABCD2
				EPHB2			SERF2		S1PR4	SYCE3		GNL3	SNTB2	MAP3K1				DDX55			POLR2L		NCL	TNFRSF11A	STXBP4	LTA4H		KHK		AMHR2
				EXTL1			GPR176		AP3D1	LOC100128946		FOXP1	TAT	MSH3				AACS			PSMD13		NDUFA10	MBD2	C17orf47	LUM		KIF3C		APAF1
				MTOR			CHP		MED16	LOC100144603		SPCS1	TERF2	NAIP				NOC4L			RNH1		2022-09-02	PSTPIP2	GDPD1	KITLG		LHCGR		APOF
				FUCA1			OIP5		FSTL3	MIR3201		ARHGEF3	TK2	NDUFS4				OGFOD2			MRPL23		NEU2	PIAS2	C17orf67	MMP17		LTBP1		APOBEC1
				GABRD			BAHD1		APC2	MIR4535		SFMBT1	ZNF19	PCSK1				VPS37B			RPL27A		NPPC	CTDP1	SKA2	MSI1		EPCAM		AQP2
				GALE			MAPKBP1		ABCA7			IL17RD	ZNF23	PDE4D				TCTN2			RPLP2		PAX3	SOCS6	RNF126P1	MVK		MATN3		AQP5
				GNB1			GOLGA8A		UQCR11			PXK	TRADD	PIK3R1				CCDC92			RRM1		PDCD1	TXNL1	YPEL2	MYBPC1		MPV17		AQP6
				SFN			RTF1		SBNO2			FEZF2	CES2	PMCHL2				PUS1			SCT		PDE6D	LIPG	CUEDC1	MYF5		MSH2		ARF3
				ZBTB48			MGA		HMHA1			PBRM1	NAE1	RAD17				CCDC62			SMPD1		SERPINE2	ONECUT2	MIR142	MYF6		MTIF2		ARHGDIB
				HMGN2			VPS39		SHC2			CHDH	NOL3	RASA1				C12orf65			TRIM21		PPP1R7	VPS4B	MIR301A	MYL2		MYCN		ARL1
				HMGCL			CCNDBP1		TIMM13			IL17RB	SLC7A6	RASGRF2				TMEM132C			ST5		PSMD1	ZNF516	MIR454	PPP1R12A		ODC1		ART4
				HSPG2			C15orf63		DAZAP1			CACNA2D3	ATP6V0D1	RPS23				TMEM132B			STIM1		PTMA	CTIF	MIR3614	NFYB		VIT		ASCL1
				HTR1D			TMEM87A		FGF22			DCP1A	GPR56	SMN1				LOC116437			TAF10		PTPRN	TSHZ1	LOC100506650	NOS1		PIGF		ATF1
				HTR6			RPAP1		SLC39A3			GLT8D1	DHX38	SMN2				TMEM132D			TALDO1		SNORD20	ACAA2	LOC100506779	NTS		POMC		ATP2A2
				ID3			GREM1		THEG			LMOD3	IST1	TAF9				SLC15A4			TH		SAG	CD226	MIR4729	OAS1		PPM1B		ATP2B1
				TNFRSF9			RPUSD2		LSM7			SEMA3G	CHST4	TBCA				BRI3BP			TSPAN4		CCL20	MALT1	MIR4736	OAS2		PPM1G		ATP5B
				STMN1			TUBGCP4		MBD3			ADAMTS9	NUTF2	NR2F1				FAM101A			TNNI2		SLC4A3	TXNL4A		OAS3		PPP1CB		ATP5G2
				MFAP2			EHD4		MIER2			ABHD6	KATNB1	THBS4				ZNF664			TNNT3		SP100	POLI		P2RX4		PRKCE		AVPR1A
				MTHFR			NDUFAF1		PCSK4			LRTM1	CTCF	XRCC4				GLT1D1			TRPC2		SPP2	ADNP2		P2RX7		EIF2AK2		BCAT1
				NBL1			NUSAP1		C19orf24			C3orf14	NFAT5	SERF1A				PGAM5			PHLDA2		TUBA4A	PHLPP1		PEBP1		RPS7		BCL7A
				NPPA			TMEM85		PLEKHJ1			SELK	WWP2	ENC1				RILPL2			TUB		WNT6	NEDD4L		PAH		RPS27A		BICD1
				NPPB			SPTBN5		BTBD2			PROK2	DDX19B	AP3B1				DNAH10			ZNF195		ZNF142	WDR7		PAWR		RRM2		BTG1
				PAFAH2			CTDSPL2		RNF126			NT5DC2	CNOT1	PPAP2A				GPR133			ZNF214		SCG2	PIGN		CDK17		SDC1		C1R
				PAX7			KLF13		NCLN			THOC7	PHLPP2	PDE8B				DDX51			ZNF215		CUL3	RTTN		SLC25A3		SRSF7		C1S
				PEX10			DLL4		SPPL2B			ID2B	SF3B3	HSPB3				EP400NL			RASSF7		DGKD	SETBP1		PLA2G1B		SIX3		C3AR1
				PEX14			INO80		WDR18			KBTBD8	CES3	HOMER1				RILPL1			PPFIBP2		STK16	KCNG2		PMCH		SLC3A1		CACNA1C
				PGD			PPP1R14D		REXO1			RFT1	EDC4	SCAMP1				SETD8			IFITM1		PER2	SNORD58B		POLE		SLC8A1		CACNB3
				PIK3CD			ZNF770		ZNF77			ACTR8	PLA2G15	CARTPT				LOC387895			OR6A2		CDK5R2	SNORD58A		PPP1CC		SOS1		CCND2
				PLA2G2A			HAUS2		CELF5			SLC25A26	COG4	TTC37				LOC400084			DCHS1		RQCD1	SALL3		PRKAB1		SOX11		CCNT1
				PLA2G5			FAM82A2		TLE6			FAM3D	PLEKHG4	ZFYVE16				FLJ37505			EIF3F		LRRFIP1	CDH20		PSMD9		SPAST		CD4
				PLOD1			DNAJC17		LPPR3			C3orf49	LRRC29	EDIL3				LOC440117			BRSK2		GPR55	CDH19		PTPN11		SPTBN1		CD9
				EXOSC10			NOP10		ZNF556			SNTN	VPS4A	COL4A3BP				FLJ31485			TRIM66		TRIP12	TIMM21		PXMP2		SRD5A2		CD27
				PRKCZ			C15orf24		OR4F17			SYNPR	NOB1	LHFPL2				LOC647589			TSPAN32		ECEL1	ST8SIA5		PXN		STRN		SCARB1
				RAP1GAP			PAK6		FAM108A1			ASB14	CCDC113	CWC27				SNORA49			TSSC4		EIF4E2	RAX		RAN		ADAM17		CD63
				RHCE			CASC5		KLF16			FAM19A4	TMEM208	CCNO				LOC100128554			TRIM22		TTLL4	CXXC1		RFC5		TPO		CD69
				RHD			AVEN		DOT1L			PRICKLE2	C16orf80	NSA2				LOC100130238			IFITM3		HDAC4	ST8SIA3		RFX4		TSSC1		CDK2
				RPL11			GJD2		KISS1R			C3orf67	FHOD1	FST				LOC100190940			DEAF1		FARP2	IER3IP1		RPL6		UCN		CDK4
				RPL22			STARD9		LMNB2			KCTD6	ZDHHC1	POLR3G				ZNF605			IFITM2		FARSB	TCEB3B		RPLP0		VSNL1		CDKN1B
				RPS6KA1			VPS18		MUM1			DNAH12	PARD6A	PLK2				MIR4304			TRIM3		ABCB6	MEX3C		CLIP1		XDH		CHD4
				RSC1A1			ZFP106		MIDN			PDE12	CKLF	IQGAP2				MIR3612			OR7E12P		ARL4C	TMX3		ATXN2		SLC30A3		CMKLR1
				SCNN1D			CHAC1		R3HDM4			FAM116A	NIP7	SMA4				MIR3908			KCNQ1OT1		RAMP1	DYM		SELPLG		PXDN		CNTN1
				SDHB			C15orf29		C19orf6			C3orf64	FAM96B	SMA5				LOC100507055			PKP3		SPEG	ZCCHC2		SFSWAP		KLF11		COL2A1
				SKI			WDR76		TPGS1			CCDC66	TPPP3	ESM1				LOC100507091			DENND5A		NMUR1	ZNF532		SNRPF		MAP4K3		COX6A1
				SLC2A5			TMEM62		REEP6			LOC285401	PRMT7	ADAMTS6				LOC100507206			RRP8		STK25	ELAC1		SYT1		NCOA1		CPM
				SLC9A1			SPG11		IZUMO4			EIF4E3	HYDIN	RHOBTB3				ZNF664-FAM101A			SIRT3		COPS8	ZNF407		TBX5		ASAP2		CREBL2
				SRM			ELL3		SCAMP4			SPATA12	DUS2L	ELL2							OR52A1		CAPN10	CNDP2		TBX3		SLC5A6		CRY1
				TCEA3			C15orf41		ADAT3			TMEM110	CHTF8	SV2C							ARFIP2		SP140	KIAA1468		HNF1A		EIF2B4		CS
				TCEB3			ZFYVE19		ZNF554			MUSTN1	TXNL4B	MRPS27							OR5E1P		PASK	EPG5		TDG		TAF1B		CSRP2
				TNFRSF1B			FRMD5		GRIN3B			FAM19A1	PDPR	PPWD1							OR10A3		ATG4B	CCDC102B		TMPO		COX7A2L		CYP27B1
				TP73			DISP2		ZNF57			C3orf78	SLC38A7	OTP							FXC1		OBSL1	RBFA		NR2C1		ITGB1BP1		DGKA
				TNFRSF4			ULK4P3		JSRP1			SNORD19	LRRC36	SKIV2L2							RBMXL2		DNPEP	PQLC1		HSP90B1		NRXN1		DAO
				ZBTB17			ULK4P1		MOB3A			SNORD69	DDX19A	SSBP2							PGAP2		SH3BP4	CCDC68		TXNRD1		OTOF		DCN
				SLC30A2			ATPBD4		C19orf21			MIR548A2	FBXL8	BHMT2							C11orf21		KCNE4	NETO1		UBC		CRIPT		DDIT3
				LUZP1			C15orf57		PLK5			ESRG	SMPD3	PART1							TRPM5		NGEF	KATNAL2		UBE2N		ROCK2		DDX11
				PRDM2			C15orf23		C2CD4C			SNORD19B	ZNF821	FAM169A							UBQLN3		SNORD82	MRO		UNG		TP53I3		ATN1
				ARID1A			BMF		CIRBP-AS1			LOC100287879	VAC14	RNU5E-1							IGF2-AS1		SNED1	HDHD2		ZNF10		MRPL33		EPYC
				NR0B2			CHST14		C19orf25			MIR1284	DOK4	RNU5D-1							BET1L		GIGYF2	PARD6G		ZNF26		BRE		DTX1
				MMP23B			CASC4		ATP8B3			MIR3136	FTSJD1	DIMT1							CEND1		TRAF3IP1	CNDP1		ZNF84		PREPL		DUSP6
				MMP23A			TGM7		DIRAS1			MIR4272	DDX28	DMGDH							CYB5R2		CNPPD1	SERPINB12		ZNF140		FEZ2		PHC1
				KCNAB2			CATSPER2		ZNF555			MIR3938	TSNAXIP1	IPO11							TRIM34		STK36	SERPINB11		ALX1		SOCS5		EIF2B1
				AKR7A2			PLA2G4E		C19orf26			LOC100506994	COQ9	GCNT4							CDHR5		GMPPA	SEC11C		CDK2AP1		GREB1		EIF4B
				ALDH4A1			LOC145845		CSNK1G2-AS1			LOC100507062	CIAPIN1	POLK							TOLLIP		ANO7	DSEL		BRAP		LAPTM4A		CELA1
				EIF4G3			TMCO5A		ODF3L2			ADAMTS9-AS2	THAP11	ERAP1							TRIM68		PRLH	HAUS1		ULK1		RNF144A		ELK3
				TNFRSF25			ZSCAN29		ADAMTSL5			TMEM110-MUSTN1	PDP2	DHX29							PIDD		THAP4	ALPK2		EEA1		SNX17		EMP1
				TNFRSF14			TTBK2		TMPRSS9			LOC100652759	ZNF319	DDX4							KCNQ1DN		ANKMY1	LOXHD1		RASAL1		SUPT7L		ENO2
				TNFRSF18			CDAN1		NDUFS7				RANBP10	SGTB							MMP26		SCLY	FAM69C		PPFIA2		PREB		STX2
				PER3			STRC		C19orf35				PDF	ARL15							AKIP1		ASB1	STARD6		MAPKAPK5		LRPPRC		EPS8
				DHRS3			CSNK1A1P1		WASH5P				DPEP2	AGGF1							C11orf16		CAB39	C18orf25		DENR		PDIA6		ERBB3
				VAMP3			OTUD7A		ONECUT3				DPEP3	WDR41							TMEM9B		PRKAG3	CCBE1		OASL		CEBPZ		ETV6
				H6PD			SPRED1		MEX3D				GINS3	RIOK2							NRIP3		UGT1A10	CBLN2		DYNLL1		MYCNOS		FGF6
				ISG15			PGBD4		FLJ45445				NDRG4	DEPDC1B							ASCL3		UGT1A8	C18orf54		SRSF9		CDC42EP3		FKBP4
				PLCH2			ADAL		PRSS57				ACD	BDP1							CHRNA10		UGT1A7	TCEB3C		GALNT4		CGREF1		FOXM1
				CROCC			EXD1		FAM138F				FAM65A	ERBB2IP							PNPLA2		UGT1A6	FBXO15		CRADD		SIX2		B4GALNT1
				CEP104			FSIP1		LINGO3				TMCO7	NLN							PHRF1		UGT1A5	ZBTB7C		HRK		RAB10		GAPDH
				KLHL21			RHOV		FAM138A				C16orf57	ARRDC3							SCUBE2		UGT1A9	SKA1		ADAM1		GPR75		BLOC1S1
				SLC35E2			UBR1		LOC100288123				ELMO3	ZSWIM6							SIGIRR		UGT1A4	CCDC11		LIN7A		YWHAQ		GLI1
				ZBTB40			LPCAT4		MIR1909				SETD6	ANKRA2							RIC8A		UGT1A1	DOK6		SOCS2		GTF2A1L		GNB3
				MFN2			PLA2G4F		MIR1227				ESRP2	MCCC2							MRPL17		UGT1A3	RNF152		HCAR3		STON1		GNS
				CELA3A			LRRC57		MIR3187				CENPT	CENPK							EPS8L2		FEV	LINC00305		HIP1R		EMILIN1		GOLGA3
				ANGPTL7			C15orf55		MIR4321				C16orf70	ERAP2							STK33		PID1	C18orf26		RASSF9		GPN1		GPD1
				HNRNPR			LOC283710		MIR4745				CYB5B	RGNEF							CHID1		ATG16L1	BOD1P		PIWIL1		MAPRE3		GPR19
				SRRM1			FAM98B						GFOD2	SLC30A5							OR51G1		ANKZF1	SIGLEC15		CABP1		SLC4A1AP		GRIN2B
				CNKSR1			PLA2G4D						PMFBP1	CENPH							OR51B4		USP40	ZADH2		NCOR2		EFR3B		GTF2H3
				UBE4B			FMN1						C16orf48	GPBP1							OR51B2		HJURP	C18orf62		WSCD2		MYT1L		GUCY2C
				MAD2L2			MRPL42P5						SLC7A6OS	ANKRD55							OR52N1		HES6	LOC284276		SART3		WDR43		GYS2
				PDPN			C15orf52						CCDC135	MCTP1							RIC3		ACCN4	HMSD		KNTC1		LPIN1		HAL
				NUDC			C15orf53						COG8	PTCD2							SLC25A22		DOCK10	LOC284294		MLEC		PSME4		NCKAP1L
				MASP2			C15orf54						B3GNT9	ELOVL7							ATHL1		C2orf83	LOC339298		GIT2		PUM2		NR4A1
				SRSF10			GOLGA8B						CIRH1A	C5orf44							OR51G2		MFF	CPLX4		NUAK1		RHOQ		HNRNPA1
				UTS2			EIF2AK4						MARVELD3	ATG10							OR51E2		CXCR7	ATP9B		RBM19		HAAO		HOXC4
				RER1			CATSPER2P1						MTSS1L	SPATA9							PTDSS2		RNPEPL1	LOC390858		RNF10		NTSR2		HOXC5
				RCAN3			CKMT1A						CCDC102A	FAM172A							MOB2		WDFY1	LOC400654		NR1H4		PRKD3		HOXC6
				MST1P2			SERINC4						CMTM1	GPR98							FAM160A2		NYAP2	LOC400655		SH2B3		RASGRP3		HOXC8
				MST1P9			C15orf62						EXOSC6	UTP15							TRIM5		USP37	LOC400657		ARPC3		QPCT		HOXC9
				PADI2			C15orf56						NRN1L	ZCCHC9							SYT8		GAL3ST2	MIR122		PLXNC1		FAM98A		HOXC10
				LYPLA2			PHGR1						CMTM3	ANKRD32							PRKCDBP		RAB17	HSBP1L1		MPHOSPH9		IFT172		HOXC11
				PARK7			LOC645212						ZFP90	ZBED3							ODF3		RNF25	RNF165		CAMKK2		SH3YL1		HOXC12
				CTRC			MIR626						RLTPR	GFM2							OSBPL5		COPS7B	C18orf32		ZNF268		SNORD53		HOXC13
				ACOT7			MIR627						KCTD19	SPZ1							LRRC56		MRPL44	LOC643542		TRAFD1		ERLEC1		HPD
				CLSTN1			ANP32AP1						CMTM4	NDUFAF2							MRGPRE		TRPM8	C18orf63		TMED2		EML4		IAPP
				AKR7A3			LOC728758						CMTM2	MRPS36							ART5		ATG9A	SCARNA17		ERP29		TRIB2		IFNG
				SPEN			OIP5-AS1						BEAN1	ATP6AP1L							TRIM78P		MLPH	SNORA37		CKAP4		GRHL1		IGF1
				KDM1A			LOC100131089						IL34	SNX18							TRIM6		FAM134A	TCEB3CL		GCN1L1		NRBP1		IGFBP6
				WDTC1			ANKRD63						TMED6	FCHO2							OR52E2		GLB1L	SNORD58C		METAP2		EHD3		INHBC
				KIAA0090			JMJD7						FUK	RAB3C							OR52J3		CHPF	LOC100130522		SDS		ITSN2		ITGA5
				KIF1B			PLA2G4B						GPR114	LYSMD3							OR51L1		IQCA1	LOC100131655		RAB35		MEMO1		ITGA7
				PLEKHM2			ULK4P2						PRSS54	C5orf35							OR51A7		NHEJ1	LOC100287225		SNRNP35		TRAPPC12		ITGB7
				OTUD3			LOC100288615						GPR97	IL31RA							OR51S1		FAM124B	MIR1539		KERA		ASB3		ITPR2
				KAZN			MIR1233-1						CCDC79	JMY							OR51F2		TM4SF20	MIR4319		PRDM4		CRIM1		KCNA1
				CAMTA1			MIR1282						CES4A	POU5F2							OR52R1		C2orf54	MIR4320		CIT		DNAJC27		KCNA5
				DNAJC16			MIR1233-2						EXOC3L1	TMEM171							OR52M1		TUBA4B	LOC100505474		PWP1		C2orf28		KCNA6
				UBR4			MIR4310						LOC283867	TMEM174							OR52K2		ARMC9	LOC100505549		FICD		NBAS		KCNC2
				ATP13A2			MIR3942						HTA	POC5							OR5P2		EFHD1	LOC100505776		NUDT4		DYNC2LI1		KCNJ8
				TARDBP			LOC100505648						PDXDC2P	ACOT12							OR5P3		SPHKAP	LOC100505817		FZD10		SF3B14		KIF5A
				CELA3B			LOC100507466						CLEC18C	SREK1							OR2D3		WNT10A	LOC100506888		MLXIP		YPEL5		KLRB1
				ICMT			SERF2-C15ORF63						ATXN1L	SLC38A9							OR2D2		SLC19A3	RPL17-C18ORF32		RPH3A		CPSF3		KLRC1
				PADI4			MIR4510						PKD1L3	TMEM167A							OR52W1		ILKAP	MIR4529		P2RX2		SNTG2		KLRC2
				TMEM50A			TMCO5B						CLEC18A	MBLAC2							OR56A4		ITM2C	MIR3591		FBXO21		ATAD2B		KLRC3
				CLIC4									TEPP	TMEM161B							OR56A1		RHBDD1	MIR4743		SETD1B		HEATR5B		KLRD1
				SYF2									C16orf86	MARVELD2							SYT9		ING5	MIR4744		UHRF1BP1L		TMEM214		KRAS
				CHD5									MIR140	ARSK							OR52B4		PLCD4			ANKLE2		C2orf18		KRT1
				C1orf144									MIR328	FAM81B							C11orf40		MGC16025			CUX2		TRMT61B		KRT2
				LDLRAP1									LOC644649	MIER3							OR52I2		DNER			KIAA1033		SRBD1		KRT3
				NOC2L									KIAA0895L	CDC20B							OR51E1		B3GNT7			MED13L		ASXL2		KRT4
				FBXO2									SNORA46	PAPD4							UBQLNL		SP140L			SIRT4		ADI1		KRT5
				FBXO6									SNORA50	LIX1							LOC143666		STK11IP			ABCB9		C2orf56		KRT6A
				PLA2G2D									SNORD71	ZNF366							OR10A5		MOGAT1			ISCU		TTC27		KRT6B
				OR4F3									SNORD111	FAM151B							OR2AG1		AGAP1			RIMBP2		SLC30A6		KRT7
				HSPB7									LOC729513	S100Z							DNHD1		TWIST2			ATP6V0A2		CCDC88A		KRT8
				ARHGEF16									SNORD111B	CCDC125							SCGB1C1		DIS3L2			CORO1C		ALLC		KRT18
				LINC00339									LOC100130894	C5orf27							C11orf42		NEU4			MGAT4C		KCNK12		KRT81
				SSU72									MIR1538	GAPT							NLRP6		AP1S3			FBXW8		DPYSL5		KRT82
				UBIAD1									MIR1972-1	CMYA5							NS3BP		SGPP2			HSPB8		RPL23AP32		KRT83
				PADI1									SNORA70D	ANKRD31							OR56B4		SPATA3			HCAR1		RTN4		KRT84
				PLA2G2E									MIR1972-2	SERINC5							LOC255512		TMEM198			UTP20		TRIM54		KRT85
				WRAP73									LOC100505865	KIAA0825							OR52B2		ZFAND2B			MRPL42		TTC7A		KRT86
				SLC45A1									LOC100506083	GPR150							C11orf35		FBXO36			IFT81		SMEK2		LAG3
				HP1BP3									LOC100506172	NBPF22P							OR51F1		MTERFD2			CCDC59		BIRC6		LALBA
				CELA2B									CKLF-CMTM1	C5orf64							OR51B5		UBE2F			FAM216A		KIDINS220		LDHB
				ZNF593										RNF180							KRT8P41		OTOS			HCFC2		MTA3		LRMP
				SDF4										SREK1IP1							OR51V1		MYEOV2			SYCP3		WDR35		LRP1
				MRTO4										RFESD							H19		OR6B3			CHST11		RDH14		LRP6
				PADI3										ANKRD34B							EFCAB4A		LOC150935			GALNT9		NLRC4		LTA4H
				ERRFI1										IDAS							TMEM80		LOC151171			CCDC53		AGBL5		LTBR
				WNT4										ACTBL2							OR10A4		LOC151174			CCDC41		C2orf43		LUM
				FBXO42										MTX3							OLFML1		CCDC140			GPN3		THADA		LYZ
				RNF186										MAST4							LOC283299		SLC23A3			GLTP		RBKS		M6PR
				MXRA8										RNF138P1							C11orf36		LOC151300			C12orf47		ATL2		MARS
				HES2										RGS7BP							NLRP10		SLC16A14			ARL6IP4		ABCG5		MDM2
				GPN2										MIR9-2							NLRP14		LOC151475			TAOK3		ABCG8		METTL1
				FBLIM1										CRSP8P							ANO9		LINC00471			POP5		HS1BP3		KITLG
				PQLC2										FLJ42709							LOC338651		LOC151484			ANAPC5		FNDC4		MGP
				CASZ1										GPX8							B4GALNT4		MSL3P1			ANAPC7		COLEC11		MGST1
				CPSF3L										FLJ35946							OR52L1		WDR69			TRIAP1		CENPO		MIP
				C1orf159										MIR449A							OR2AG2		C2orf57			NT5DC3		GALNT14		MMP17
				AURKAIP1										C5orf43							OR52B6		TIGD1			VPS29		CCDC121		MMP19
				MRPL20										LOC644936							OR10A2		LOC200772			TPCN1		SMC6		MSI1
				AIM1L										LINC00461							OVCH2		CCDC108			SSH1		CLIP4		MVK
				TMEM51										LOC647859							PDDC1		C2orf72			RHOF		CAMKMT		MYBPC1
				ARHGEF10L										GUSBP3							MRGPRG		CXXC11			VSIG10		GEMIN6		MYF5
				VPS13D										GTF2H2B							KRTAP5-1		DUSP28			TESC		NOL10		MYF6
				ATAD3A										SCARNA18							KRTAP5-3		ESPNL			PARPBP		FBXO11		MYL2
				TMEM57										SNORA47							KRTAP5-4		ECEL1P2			SLC6A15		C2orf44		MYL6
				PANK4										MIR449B							IFITM5		LOC348761			RIC8B		THUMPD2		MYO1A
				CAMK2N1										MIR581							FAM99A		RBM44			APPL2		FAM49A		PPP1R12A
				ASAP3										MIR583							OR56B1		AQP12A			SBNO1		LBH		NAB2
				PNRC2										GTF2H2C							GVINP1		KLHL30			DRAM1		C2orf16		NACA
				PIGV										SERF1B							OR52K1		RESP18			SVOP		YIPF4		NAP1L1
				NBPF1										LOC728723							OR52I1		C2orf82			STAB2		ZNF512		NDUFA9
				NECAP2										GTF2H2D							OR51D1		OR6B2			VEZT		DPY30		NELL2
				DNAJC11										GUSBP9							OR52A5		ASB18			GOLGA2P5		ABHD1		NFE2
				RCC2										LOC100129716							OR51B6		FLJ43879			ZCCHC8		EPT1		NFYB
				AJAP1										LRRC70							OR51M1		MIR149			SCYL2		PNPT1		NINJ2
				FAM54B										LOC100131067							OR51Q1		MIR153-1			POLR3B		MCFD2		NOP2
				CTNNBIP1										FAM159B							OR51I1		DNAJB3			CHFR		ATP6V1E2		NOS1
				C1orf63										LOC100170939							OR51I2		MIR375			FGD6		DHX57		CNOT2
				AGTRAP										LOC100272216							OR52D1		LOC643387			WSB2		PKDCC		SLC11A2
				PITHD1										NCRUPAR							OR52H1		PRR21			NDUFA12		RSAD2		NTF3
				MAN1C1										LOC100303749							OR52N4		LOC646736			DIABLO		CAPN13		NTS
				NIPAL3										MIR2277							OR52N5		PRSS56			ANKS1B		CCDC164		OAS1
				SEPN1										MIR449C							OR52N2		AQP12B			CHPT1		HNRPLL		OAS2
				TP73-AS1										MIR4280							OR52E6		SNORA75			TMCC3		NT5C1B		OAS3
				PLEKHG5										MTRNR2L2							OR52E8		SCARNA6			PITPNM2		CCDC104		OLR1
				LRRC47										MIR3607							OR52E4		SCARNA5			EP400		CCDC85A		P2RX4
				PTCHD2										MIR3660							OR56A3		D2HGDH			DHX37		KLHL29		P2RX7
				KIF17										LOC100505894							OR56A5		LOC728323			FBRSL1		PPP1R21		PA2G4
				HES4										OCLN							OR10A6		LOC100129175			DDX55		CMPK2		PEBP1
				GRHL3										MIR4804							OR51T1		PP14571			NTN4		MBOAT2		PAH
				IL22RA1										MIR3977							OR51A4		LOC100286922			TRPV4		TMEM18		PAWR
				MIIP										MIR4803							OR51A2		MIR1471			LHX5		C2orf73		PCBP2
				CELA2A																	IFITM10		MIR1244-1			SUDS3		CIB4		CDK17
				GPATCH3																	MIR210		BOK-AS1			ACTR6		C2orf63		PDE3A
				PRDM16																	KRTAP5-5		MIR1244-3			C12orf43		PLEKHH2		PDE6H
				PLA2G2F																	KRTAP5-2		MIR1244-2			VPS33A		OSR1		PDE1B
				CEP85																	KRTAP5-6		MIR3131			RSRC2		TTC32		PFDN5
				NMNAT1																	TMEM41B		MIR4268			AACS		ZNF513		PFKM
				VWA1																	TRIM6-TRIM34		MIR3132			NUP37		GALM		SLC25A3
				PINK1																	MIR483		MIR4269			DDX54		TMEM178		PIK3C2G
				PRAMEF1																	SNORA3		UBE2F-SCLY			NOC4L		C2orf50		PKP2
				PRAMEF2																	SNORA52		MIR4439			GNPTAB		PQLC3		PLA2G1B
				NADK																	LOC650368		MIR4777			B3GNT4		LOC150622		PMCH
				C1orf135																	LOC653486		MIR2467			TCTN1		TCF23		POLE
				EFHD2																	SNORA45		MIR4440			ACSS3		FAM59B		POU6F1
				MMEL1																	SNORA54		MIR4786			OGFOD2		PLB1		PPP1CC
				RSG1																	INS-IGF2		MIR4441			VPS37B		MYADML		PPP1R1A
				OR4F5																	MUC5B					C12orf49		FAM84A		PRB1
				MUL1																	MIR675					TCTN2		FAM82A1		PRB3
				NOL9																	FAM99B					NAA25		GDF7		PRB4
				LIN28A																	LOC100133161					SLC24A6		GPR113		PRH1
				AGMAT																	MRPL23-AS1					CEP290		OXER1		PRH2
				LINC00115																	MIR4298					RNF34		FAM179A		PRIM1
				MORN1																	MIR210HG					CCDC92		UBXN2A		PRKAB1
				FAM110D																	MIR4686					MTERFD3		KCNG3		PRKAG1
				DHDDS																	MIR4687					PUS1		CYS1		PRPH
				GPR157																						ACAD10		KRTCAP3		PSMD9
				SPSB1																						GLT8D2		SPDYA		PTHLH
				GLTPD1																						KCTD10		ATP6V1C2		TWF1
				ZNF436																						USP44		RNASEH1		PTMS
				TAS1R2																						SLC41A2		LCLAT1		PTPN6
				TAS1R1																						LRRIQ1		CCDC75		PTPN11
				OR4F16																						C12orf26		FAM150B		PTPRB
				ACTL8																						TCHP		LINC00486		PTPRO
				CCNL2																						COQ5		C2orf61		PTPRR
				SH3BGRL3																						HVCN1		DNAJC5G		PXMP2
				ESPN																						SRRM4		IAH1		PXN
				TAS1R3																						CCDC62		FLJ33534		PEX5
				ATAD3B																						KDM2B		CYP1B1-AS1		PZP
				PLEKHN1																						UNC119B		STON1-GTF2A1L		RAB5B
				USP48																						USP30		C2orf70		RAD52
				NBPF3																						ORAI1		C2orf53		RAN
				ZDHHC18																						RNFT2		LOC339788		RAP1B
				SLC25A33																						C12orf34		LINC00299		RARG
				DDI2																						C12orf52		LOC339822		KDM5A
				LZIC																						MGC14436		MSGN1		RBMS2
				TRIM63																						ANKRD13A		CDKL4		RDH5
				C1orf170																						TMEM116		PRORSD1P		RECQL
				CROCCP2																						UBE3B		GEN1		RFC5
				IGSF21																						C12orf23		C2orf48		RFX4
				KIAA1751																						C12orf29		PFN4		RNY5
				KIAA2013																						C12orf65		LOC375190		RPL6
				THAP3																						TMEM132C		LOC375196		RPL41
				C1orf201																						CCDC64		LOC386597		RPLP0
				UBXN11																						SDSL		MFSD2B		RPS26
				C1orf158																						TMEM132B		C2orf71		CLIP1
				FBXO44																						IQCD		LOC388942		TSPAN31
				CROCCP3																						LOC116437		LOC388946		ATXN2
				FHAD1																						DEPDC4		LOC388948		SCN8A
				LOC115110																						CCDC38		TSPYL6		SCNN1A
				FAM46B																						C12orf45		PTRHD1		SELPLG
				RBP7																						TMEM132D		SULT6B1		SFSWAP
				ACAP3																						SLC15A4		LOC400940		SHMT2
				UBE2J2																						NEDD1		LINC00487		ST8SIA1
				C1orf172																						SLC9A7P1		FLJ12334		PMEL
				LRRC38																						IKBIP		LOC400950		SLC2A3
				AADACL3																						ASCL4		UNQ6975		SLC6A12
				PUSL1																						BTBD11		EML6		SLC6A13
				B3GALT6																						SPIC		MIR216A		SLCO1A2
				IFFO2																						ANO4		MIR217		SMARCC2
				TPRG1L																						ALKBH2		CAPN14		SMARCD1
				FAM213B																						FOXN4		CHAC2		SNRPF
				MYOM3																						SPPL3		FAM110C		SOX5
				KLHDC7A																						BRI3BP		LOC645949		SP1
				VWA5B1																						AMDHD1		C2orf84		STAT2
				UBXN10																						FAM101A		SNORD92		STAT6
				ARHGEF19																						ZNF664		MIR558		SUOX
				ACTRT2																						TMEM120B		MIR559		VAMP1
				MIB2																						WDR66		LOC727982		SYT1
				C1orf127																						GLT1D1		LOC728730		TAC3
				SAMD11																						TSPAN19		LOC728819		TARBP2
				LOC148413																						LOC144481		RAD51AP2		TBX5
				PHF13																						LOC144486		DNAJC27-AS1		TBX3
				CCDC27																						RAD9B		MORN2		HNF1A
				C1orf213																						FAM109A		LOC730811		TDG
				PDIK1L																						LOC144742		MIR216B		TEAD4
				C1orf64																						KRT19P2		LOC100128590		TMBIM6
				SLC2A7																						TMTC2		OST4		TFCP2
				CALML6																						TMTC3		LOC100129726		TSPAN8
				IL28RA																						C12orf50		LOC100134259		TMPO
				FAM43B																						ALDH1L2		ARHGEF33		TNFRSF1A
				PAQR7																						SLC5A8		LOC100271832		TPI1
				TMEM201																						PPTC7		LOC100288911		NR2C1
				C1orf86																						CCDC63		MIR1301		HSP90B1
				C1orf126																						CCDC60		LOC100302650		TULP3
				ATAD3C																						PGAM5		GPR75-ASB3		TXNRD1
				AKR7L																						RILPL2		SNORA80B		UBC
				LOC254099																						DNAH10		MIR4261		UBE2N
				TTLL10																						PLBD2		MIR4263		UNG
				TMCO4																						FAM71C		MIR3125		VDR
				ZNF683																						RMST		MIR4262		VWF
				MDS2																						C12orf12		MIR3682		WNT1
				NPHP4																						SLC17A8		LOC100505624		WNT10B
				FAM41C																						GNN		LOC100505716		ZNF10
				LOC284632																						LRRC43		LOC100505876		ZNF26
				LOC284661																						TCP11L2		LOC100505964		ZNF84
				SLC25A34																						LOC255480		LOC100506054		ZNF140
				ESPNP																						LOC256021		LOC100506274		MAP3K12
				C1orf174																						POC1B		LOC100506474		TUBA1A
				KLHL17																						OTOGL		NT5C1B-RDH14		FGF23
				TMEM240																						GPR133		MIR4765		MFAP5
				TMEM52																						MORN3		MIR4757		USP5
				LOC339505																						GAS2L3		MIR4426		MLF2
				AADACL4																						LINC00485		MIR4429		SSPN
				PRAMEF5																						MYO1H		MIR548AD		MLL2
				HNRNPCL1																						C12orf51				AAAS
				PRAMEF9																						KSR2				YEATS4
				PRAMEF10																						GATC				HMGA2
				FAM131C																						HNF1A-AS1				ALX1
				PADI6																						DDX51				CDK2AP1
				C1orf187																						MMAB				KLRC4
				SPATA21																						HCAR2				BRAP
				AGRN																						LOC338758				ULK1
				APITD1																						TMEM119				EEA1
				CATSPER4																						LOC338799				SOAT2
				GPR153																						C12orf74				RASAL1
				FAM132A																						EP400NL				DYRK2
				HES5																						RILPL1				PPFIBP1
				LOC388588																						PTPRQ				PPFIA2
				RNF207																						C12orf42				CSDA
				TMEM82																						IL31				LGR5
				TRNP1																						C12orf75				MAPKAPK5
				HES3																						CCDC42B				DENR
				PRAMEF12																						TMEM233				RDH16
				PRAMEF21																						SETD8				NPFF
				PRAMEF8																						LOC387895				HSD17B6
				PRAMEF18																						MKRN9P				OASL
				PRAMEF17																						C12orf76				DYNLL1
				PLA2G2C																						LOC400084				SRSF9
				PRAMEF4																						FLJ37505				GALNT4
				PRAMEF13																						MIR135A2				CRADD
				SH2D5																						C12orf37				HRK
				C1orf130																						PLEKHG7				ADAM1
				RNF223																						LOC440117				DYRK4
				PRAMEF3																						FLJ31485				LIN7A
				LDLRAD2																						NUDT4P1				SOCS2
				MIR200A																						MIR331				HCAR3
				MIR200B																						EID3				ENDOU
				MIR34A																						CLLU1OS				TIMELESS
				FLJ42875																						CLLU1				HIP1R
				PRAMEF11																						MIR492				GPRC5A
				PRAMEF6																						MAP1LC3B2				KRT75
				LOC440563																						LOC643339				SCAF11
				UQCRHL																						LOC643770				RASSF9
				MINOS1																						LOC647589				SLC16A7
				ANKRD65																						SNORA49				PIWIL1
				PRAMEF7																						SNORA53				CD163
				MIR429																						MIR617				MED21
				FAM138F																						MIR618				DDX23
				LOC643837																						MIR620				CABP1
				TMEM88B																						LOC728084				SLC4A8
				C1orf233																						C12orf73				GDF3
				C1orf200																						LOC728739				NCOR2
				PRAMEF19																						LOC100128191				WSCD2
				PRAMEF20																						LOC100128554				ESPL1
				FAM138A																						LOC100130238				SART3
				LOC646471																						LOC100131138				KNTC1
				LOC649330																						LOC100131733				CLSTN3
				PRAMEF22																						LOC100190940				MLEC
				PRAMEF15																						LINC00173				DAZAP2
				WASH7P																						LOC100287944				GIT2
				PRAMEF16																						ZNF605				KIAA0748
				SNORA59B																						MIR1252				KIAA0528
				SNORA59A																						MIR1827				ZBTB39
				MIR551A																						MIR1178				NUAK1
				CDK11A																						MIR1251				RBM19
				SLC35E2B																						MIR4303				NCAPD2
				LOC728716																						MIR4304				RNF10
				LOC729059																						MIR3685				PAN2
				PRAMEF14																						MIR3612				USP15
				FLJ37453																						MIR3652				NR1H4
				LOC729737																						MIR3922				CLEC2B
				OR4F29																						MIR3908				SH2B3
				LOC100129534																						LOC100505978				TROAP
				LOC100130417																						LOC100506649				DNM1L
				LOC100132062																						LOC100506668				ABCC9
				LOC100132287																						LOC100507055				ARPC3
				LOC100133331																						LOC100507066				TSFM
				LOC100133445																						LOC100507091				CTDSP2
				LOC100133612																						LOC100507206				YAF2
				DDX11L1																						POC1B-GALNT4				PLXNC1
				TTC34																						ZNF664-FAM101A				LPCAT3
				LOC100288069																						MIR4699				RNF41
				MIR1976																						MIR4498				MPHOSPH9
				NPPA-AS1																						MIR548AL				KLRG1
				MIR3115																						MIR4472-2				GDF11
				MIR4253																						MIR4700				LRRC23
				MIR4251																						MIR4497				TMEM5
				MIR4252																										CNPY2
				MIR3917																										TUBA1B
				MIR3675																										RAPGEF3
				ENO1-AS1																										EMG1
				LOC100506730																										MCRS1
				LOC100506801																										IPO8
				LOC100506963																										LEPREL2
				APITD1-CORT																										DCTN2
				C1orf151-NBL1																										AKAP3
				MIR4695																										CCT2
				MIR4684																										SLCO1B1
				MIR4689																										RAD51AP1
				MIR4632																										CAMKK2
				MIR4417																										AVIL
				MIR378F																										PTGES3
				RCAN3AS																										KLRAP1
																														ZNF268
																														FRS2
																														TSPAN9
																														TRAFD1
																														OS9
																														TMED2
																														ERP29
																														CKAP4
																														GCN1L1
																														METAP2
																														SDS
																														GLIPR1
																														ATF7
																														RAB35
																														CPSF6
																														SNRNP35
																														KERA
																														KRR1
																														PRDM4
																														CIT
																														PWP1
																														FICD
																														NUDT4
																														STRAP
																														BAZ2A
																														WIF1
																														FZD10
																														IRAK3
																														GALNT6
																														RASSF8
																														NXPH4
																														XPOT
																														PRR4
																														GPR182
																														PHB2
																														COPZ1
																														PHLDA1
																														R3HDM2
																														MLXIP
																														RPH3A
																														KLRK1
																														P2RX2
																														RAB21
																														STK38L
																														FBXO21
																														FAIM2
																														MON2
																														SETD1B
																														UHRF1BP1L
																														ERC1
																														DDN
																														ANKLE2
																														TMEM194A
																														CUX2
																														KIAA1033
																														TBC1D30
																														ESYT1
																														TENC1
																														MED13L
																														ZDHHC17
																														SIRT4
																														KCNH3
																														GRIP1
																														ABCB9
																														CBX5
																														ISCU
																														RIMBP2
																														ANP32D
																														ATP6V0A2
																														SMUG1
																														LEMD3
																														CORO1C
																														GABARAPL1
																														PRPF40B
																														MGAT4C
																														METTL7A
																														LETMD1
																														METTL21B
																														IFFO1
																														ZNF385A
																														NECAP1
																														FGFR1OP2
																														CLEC4E
																														FBXW8
																														GALNT8
																														HSPB8
																														SNORD59A
																														GLS2
																														HCAR1
																														GPR162
																														RND1
																														UTP20
																														KCNMB4
																														SLCO1B3
																														MRPL42
																														IFT81
																														CCDC59
																														ORMDL2
																														TBK1
																														CLEC2D
																														RACGAP1
																														SENP1
																														FAM216A
																														HCFC2
																														PDZRN4
																														TRHDE
																														SYCP3
																														CHST11
																														GALNT9
																														IL22
																														COPS7A
																														TAS2R9
																														TAS2R8
																														TAS2R7
																														TAS2R13
																														TAS2R10
																														TAS2R14
																														DHH
																														CLEC4A
																														HEBP1
																														CCDC53
																														GOLT1B
																														PLEKHA8P1
																														YARS2
																														DERA
																														CCDC41
																														IRAK4
																														ING4
																														GPN3
																														DDX47
																														GLTP
																														MRPL51
																														CLEC1B
																														CLEC1A
																														C12orf47
																														C1RL
																														ERGIC2
																														FKBP11
																														ARL6IP4
																														TAOK3
																														KLRF1
																														KRT76
																														POP5
																														CSAD
																														BIN2
																														ANAPC5
																														ANAPC7
																														LIMA1
																														TRIAP1
																														PPHLN1
																														NT5DC3
																														IL23A
																														HDAC7
																														TMBIM4
																														VPS29
																														WBP11
																														TM7SF3
																														TPCN1
																														GPR84
																														SLCO1C1
																														SLC38A2
																														SSH1
																														PRR13
																														PLEKHA5
																														RHOF
																														VSIG10
																														MANSC1
																														KANSL2
																														TESC
																														PARPBP
																														TAPBPL
																														SLC38A4
																														MAGOHB
																														SLC6A15
																														FAM90A1
																														RIC8B
																														C12orf35
																														APPL2
																														PLEKHG6
																														SBNO1
																														CASC1
																														TMEM19
																														CCDC91
																														DRAM1
																														STYK1
																														ETNK1
																														GPRC5D
																														SLC35E3
																														SVOP
																														STAB2
																														VEZT
																														GOLGA2P5
																														ZCCHC8
																														KIF21A
																														SLC48A1
																														SCYL2
																														POLR3B
																														FAR2
																														LMBR1L
																														ASUN
																														ATF7IP
																														CHFR
																														H2AFJ
																														FGD6
																														IL26
																														FOXJ2
																														CAND1
																														ITFG2
																														WSB2
																														LMO3
																														CMAS
																														NDUFA12
																														PRMT8
																														DIABLO
																														MDM1
																														ANKS1B
																														NDUFA4L2
																														ARNTL2
																														CHPT1
																														PARP11
																														ANO2
																														C12orf4
																														C12orf5
																														LPAR5
																														NUP107
																														SMAGP
																														AICDA
																														TMCC3
																														PPM1H
																														RIMKLB
																														SRGAP1
																														KLHDC5
																														PITPNM2
																														DIP2B
																														KIAA1467
																														EP400
																														DHX37
																														CALCOCO1
																														FBRSL1
																														DDX55
																														NCKAP5L
																														NEUROD4
																														FAM60A
																														NTN4
																														TRPV4
																														C12orf10
																														MRPS35
																														C12orf44
																														LHX5
																														ARHGAP9
																														IKZF4
																														SUDS3
																														ACTR6
																														CLEC7A
																														TBC1D15
																														C12orf43
																														SLC26A10
																														VPS33A
																														RSRC2
																														WNK1
																														SPATS2
																														CAPRIN2
																														AACS
																														TMEM106C
																														NUP37
																														OBFC2B
																														DDX54
																														NOC4L
																														GNPTAB
																														BHLHE41
																														B3GNT4
																														BCL2L14
																														TCTN1
																														ADIPOR2
																														ACSS3
																														RPAP3
																														OGFOD2
																														VPS37B
																														BBS10
																														RERGL
																														C12orf49
																														PIP4K2C
																														FLJ13224
																														TCTN2
																														PLBD1
																														PYROXD1
																														NANOG
																														DNAJC22
																														NAA25
																														SLC24A6
																														ADAMTS20
																														CEP290
																														RNF34
																														CCDC92
																														MTERFD3
																														PUS1
																														ACAD10
																														C12orf39
																														DUSP16
																														WNT5B
																														SLC38A1
																														CSRNP2
																														APOLD1
																														GSG1
																														PUS7L
																														CDCA3
																														GLT8D2
																														THAP2
																														C12orf32
																														NRIP2
																														INHBE
																														RBP5
																														TMTC1
																														KCTD10
																														RACGAP1P
																														FAM186B
																														USP44
																														SLC41A2
																														LRRIQ1
																														C12orf26
																														TMEM117
																														TCHP
																														COQ5
																														LLPH
																														WIBG
																														CCDC77
																														SARNP
																														HVCN1
																														ACRBP
																														SRRM4
																														CCDC62
																														KDM2B
																														CAPS2
																														SPSB2
																														UNC119B
																														USP30
																														EFCAB4B
																														TUBA1C
																														ZC3H10
																														ORAI1
																														RNFT2
																														C12orf34
																														ALG10
																														SPRYD3
																														C12orf52
																														MFSD5
																														MGC14436
																														C12orf62
																														RERG
																														DNAJC14
																														ZCRB1
																														CCDC65
																														ANKRD13A
																														NAV3
																														PLCZ1
																														TMEM116
																														UBE3B
																														LACRT
																														C12orf23
																														FMNL3
																														CERS5
																														C12orf29
																														XRCC6BP1
																														FAM113B
																														C12orf65
																														TMEM132C
																														CCDC64
																														HELB
																														2022-03-09
																														COQ10A
																														HTR7P1
																														CACNA2D4
																														CAPZA3
																														CLEC6A
																														KRT71
																														C12orf57
																														LARP4
																														SDSL
																														SLC2A13
																														MBD6
																														TMEM132B
																														OSBPL8
																														ARHGEF25
																														C12orf56
																														IQCD
																														LOC116437
																														AGAP2
																														DCD
																														RAB3IP
																														LOH12CR1
																														MUCL1
																														DEPDC4
																														LRRK2
																														CCDC38
																														C12orf59
																														FAM186A
																														C12orf45
																														OR10P1
																														SDR9C7
																														LRIG3
																														TMEM132D
																														SLC15A4
																														RHEBL1
																														C12orf54
																														ZNF641
																														OR10AD1
																														TPH2
																														SP7
																														GTSF1
																														OR10A7
																														KRT74
																														NEDD1
																														SLC9A7P1
																														IKBIP
																														HIST4H4
																														ERP27
																														FGD4
																														AEBP2
																														ASCL4
																														BTBD11
																														SPIC
																														ANO4
																														ALKBH2
																														FOXN4
																														SPPL3
																														ASB8
																														MYL6B
																														BRI3BP
																														KRT72
																														PRICKLE1
																														AMDHD1
																														SLC2A14
																														BCDIN3D
																														ALG10B
																														GLIPR1L2
																														FAM101A
																														ZNF664
																														LINC00477
																														LYRM5
																														CPNE8
																														TMEM120B
																														WDR66
																														GLT1D1
																														TSPAN19
																														BEST3
																														E2F7
																														LOC144481
																														LOC144486
																														KRT80
																														A2ML1
																														LOC144571
																														C12orf66
																														C12orf60
																														FBXL14
																														RAD9B
																														FAM109A
																														LOC144742
																														KRT19P2
																														TMTC2
																														CLEC12A
																														CLECL1
																														TMTC3
																														C12orf50
																														ALDH1L2
																														IFLTD1
																														DENND5B
																														GRASP
																														SLC5A8
																														PPTC7
																														CCDC63
																														CCDC60
																														CLEC4C
																														ZNF384
																														DSTNP2
																														PGAM5
																														KRT78
																														RILPL2
																														DNAH10
																														AMN1
																														DTX3
																														METTL7B
																														C12orf77
																														ZFC3H1
																														PLBD2
																														FAM71C
																														RMST
																														C12orf12
																														C12orf53
																														DCP1B
																														ANO6
																														ARID2
																														RPSAP52
																														SLC17A8
																														STAC3
																														C12orf33
																														GNN
																														MSRB3
																														METTL20
																														LRRC43
																														OR6C74
																														OR6C3
																														TCP11L2
																														LOC255411
																														LOC255480
																														LOC256021
																														GLIPR1L1
																														TAS2R43
																														TAS2R31
																														TAS2R46
																														TAS2R30
																														TAS2R19
																														TAS2R20
																														TAS2R50
																														POC1B
																														OTOGL
																														MATL2963
																														CD163L1
																														LOC283332
																														LOC283335
																														ZNF740
																														RPL13P5
																														RASSF3
																														B4GALNT3
																														OR6C6
																														ANKRD52
																														SLC39A5
																														SPRYD4
																														GPR133
																														MORN3
																														LOC283392
																														LOC283403
																														LOC283404
																														C12orf61
																														DPY19L2
																														CLEC9A
																														C12orf36
																														GAS2L3
																														LINC00485
																														LOC283440
																														MYO1H
																														C12orf51
																														KSR2
																														GATC
																														HNF1A-AS1
																														C12orf40
																														GXYLT1
																														TMPRSS12
																														KRT6C
																														DDX51
																														KRT73
																														MMAB
																														CLEC4D
																														HCAR2
																														LOC338758
																														C1QL4
																														TMEM119
																														KRT79
																														LOC338799
																														C12orf74
																														FAM19A2
																														LOC338817
																														SLCO1B7
																														C12orf70
																														OVCH1
																														SYT10
																														ACSM4
																														ANKRD33
																														OR6C2
																														OR6C4
																														H1FNT
																														OR8S1
																														AMIGO2
																														EP400NL
																														RILPL1
																														TAS2R42
																														DPPA3
																														NANOGNB
																														LOC374443
																														KRT77
																														PTPRQ
																														C12orf42
																														LRRC10
																														IL31
																														CLEC2A
																														CLEC12B
																														RPL13AP20
																														REP15
																														C12orf68
																														C12orf75
																														CCDC42B
																														TMEM233
																														SETD8
																														LOC387895
																														LOC389634
																														OR6C1
																														OR6C75
																														OR6C76
																														OR6C70
																														LOC400027
																														LOC400043
																														FLJ41278
																														MKRN9P
																														C12orf76
																														LOC400084
																														FLJ37505
																														FIGNL2
																														OR6C65
																														OR6C68
																														MIRLET7I
																														MIR135A2
																														MIR141
																														MIR196A2
																														MIR200C
																														MIR26A2
																														C12orf37
																														IQSEC3
																														ZNF705A
																														FAM66C
																														DDX12P
																														C12orf69
																														H3F3C
																														DBX2
																														FLJ12825
																														TMEM198B
																														PLEKHG7
																														LOC440117
																														FLJ31485
																														NUDT4P1
																														TSPAN11
																														OR9K2
																														MIR148B
																														MIR331
																														EID3
																														LOH12CR2
																														ATXN7L3B
																														CLLU1OS
																														CLLU1
																														MIR492
																														LOC574538
																														HIGD1C
																														POU5F1P3
																														LOC642846
																														MAP1LC3B2
																														LOC643339
																														LOC643770
																														GLYCAM1
																														LOC647589
																														FAM86FP
																														PRB2
																														LRTM2
																														HNRNPA1P10
																														SCARNA12
																														SCARNA11
																														FAM138D
																														SNORA2A
																														SNORA2B
																														SNORA34
																														SNORA49
																														SNORA53
																														LOC678655
																														SNORD59B
																														SCARNA10
																														MIR548C
																														MIR613
																														MIR614
																														MIR615
																														MIR617
																														MIR618
																														MIR620
																														LOC728084
																														C12orf73
																														SKP1P2
																														LOC728739
																														C12orf71
																														SLC15A5
																														MRS2P2
																														HOTAIR
																														MIR920
																														LOC100128191
																														LOC100128554
																														LOC100129361
																														LOC100130238
																														LOC100130776
																														LOC100131138
																														LOC100131733
																														LOC100190940
																														LOC100233209
																														LOC100240734
																														LOC100240735
																														LOC100271702
																														LOC100286844
																														MANSC4
																														LOC100287314
																														LINC00173
																														LOC100287944
																														LOC100288778
																														ZNF605
																														LOC100292680
																														MIR1252
																														MIR1279
																														MIR1228
																														MIR1827
																														MIR1293
																														MIR1291
																														MIR1178
																														MIR1244-1
																														MIR1251
																														LOC100335030
																														SNORA70G
																														MIR1244-3
																														MIR1244-2
																														MIR4302
																														MIR4303
																														MIR4304
																														KLRF2
																														LOC100499405
																														MIR3685
																														MIR3649
																														MIR3612
																														MIR3652
																														MIR3922
																														MIR548Z
																														MIR3913-2
																														MIR3913-1
																														MIR3908
																														LOC100505978
																														LOC100506314
																														LOC100506393
																														LOC100506451
																														LOC100506649
																														LOC100506660
																														LOC100506668
																														LOC100506844
																														LOC100507055
																														LOC100507066
																														LOC100507091
																														LOC100507206
																														LOC100507250
																														LOC100507377
																														LOC100507424
																														BLOC1S1-RDH5
																														POC1B-GALNT4
																														KLRC4-KLRK1
																														ZNF664-FAM101A
																														PRH1-PRR4
																														MIR4699
																														MIR4498
																														MIR548AL
																														MIR4701
																														MIR3974
																														MIR4472-2
																														MIR4700
																														MIR3198-2
																														MIR4497
																														MIR4698
																														LOC100652846
																														LOC100652999

## Sheet: Sheet1
Supplementary Table 5 Focal amplification regions in C2 subtype detected by GISTIC2
cytoband	19q12	17q12	3q26.2	8q24.21	2q13	8p11.21	10q22.2	8q24.21	1q21.3	3q26.2	1q22	4p16.3	18q11.2	6p24.2	20q11.21	3p25.1	9p24.2	8p11.22	19p13.2	22q12.2	12q13.11	17q11.2	12q13.2	16p11.2	20q13.12	14q24.3	9q34.3	18p11.31	17q25.1	1p34.2	5p15.33	2p23.2	19p13.2	19p13.11	6q25.1	7q22.1	6p22.3	3p14.1	11q13.1	1p36.22	11p11.2	11p15.2	15q26.3	8q11.23	19q13.32	20q13.33	12p13.31	11q14.1	16p13.13
q value	3.4269e-34	3.9081e-26	5.7555e-32	1.0877e-29	1.5958e-12	1.6734e-12	1.4952e-10	7.0158e-28	7.6167e-14	2.3373e-22	3.6219e-11	7.2143e-06	7.5326e-06	1.8183e-06	6.9949e-08	3.2662e-06	6.1931e-05	4.5283e-07	1.2465e-07	0.00024151	2.5737e-05	9.1798e-07	0.00011913	0.00099802	7.8368e-05	0.0011655	0.0030412	0.0093419	4.0349e-05	0.0039448	0.013864	0.019188	9.1798e-07	0.00033153	0.026231	0.033472	0.0016784	0.0051596	0.011049	0.01184	0.05221	0.080118	0.084421	0.00012419	0.014833	0.00058582	0.12613	0.049359	0.11729
residual q value	1.8653e-33	1.2692e-21	2.5041e-21	2.2275e-14	1.5958e-12	9.0184e-11	1.4952e-10	6.1947e-10	8.1589e-10	4.7612e-09	2.5647e-08	7.2143e-06	7.5326e-06	7.8279e-06	1.0874e-05	1.1195e-05	6.1931e-05	6.6169e-05	0.0002067	0.00024151	0.00035741	0.00048266	0.0009892	0.0013652	0.0019339	0.0030343	0.0030412	0.0093419	0.012148	0.013864	0.013864	0.019188	0.019188	0.020546	0.026231	0.033472	0.038374	0.040107	0.043491	0.046931	0.05221	0.080118	0.084421	0.091969	0.092862	0.12303	0.12613	0.12996	0.15212
wide peak boundaries	chr19:30306758-30358903	chr17:37820993-37904210	chr3:168605367-168677467	chr8:129543557-129577628	chr2:114081409-114107283	chr8:41688467-42009099	chr10:76983953-77071885	chr8:128718764-128802020	chr1:150511811-150611099	chr3:169274129-169515011	chr1:155843434-155895509	chr4:1529059-1886201	chr18:24025730-24051881	chr6:11223031-11459592	chr20:30863325-30887658	chr3:13714839-13733623	chr9:3727381-3834037	chr8:38105918-38767783	chr19:13749402-13920206	chr22:30551140-30661713	chr12:48107006-48270595	chr17:27058779-27115599	chr12:56463943-56491805	chr16:30873340-30978946	chr20:45900167-46077155	chr14:77378130-77565703	chr9:139816429-139898208	chr18:3029540-3775152	chr17:73578484-73787396	chr1:40474185-40803854	chr5:1-1322692	chr2:28598672-28678796	chr19:10837319-11065408	chr19:17674351-17939368	chr6:151960417-151977270	chr7:99541089-99768631	chr6:18466049-18530656	chr3:66573940-66884108	chr11:63643260-63759153	chr1:10719371-11080442	chr11:46339796-46488069	chr11:14297635-14590292	chr15:98227935-99805107	chr8:55195262-55552732	chr19:45141570-45529203	chr20:60957310-61010457	chr12:6249197-7272198	chr11:75930231-77906055	chr16:11803859-11907469
genes in wide peak	CCNE1	ERBB2	[EGFEM1P]	[MIR1208]	[PAX8]	ANK1	VDAC2	MYC	hsa-mir-4257	MECOM	RIT1	FGFR3	KCTD1	NEDD9	KIF3B	LOC285375	GLIS3	FGFR1	C19orf53	LIF	VDR	TRAF4	ERBB3	hsa-mir-762	ZMYND8	IRF2BPL	C8G	TGIF1	GALK1	COL9A2	SDHA	FOSL2	hsa-mir-199a-1	INSL3	[C6orf97]	hsa-mir-106b	RNF144B	[LRIG1]	COX8A	TARDBP	hsa-mir-3160-2	COPB1	IGF1R	RP1	APOC1	RPS21	hsa-mir-141	CAPN5	ZC3H7A
		GRB7				KAT6A	COMTD1		ENSA	TERC	KIAA0907	LETM1						TACC1	ZSWIM4	OSM	ENDOU	C17orf63		CTF1	LOC100131496	KIAA1737	PTGDS	MYOM1	H3F3B	PPT1	SLC9A3		DNM2	JAK3		AZGP1			MARK2	CASZ1	CHRM4	PSMA1	SYNM	SOX17	APOC1P1	CABLES2	C1R	CLNS1A	TXNDC11
		PNMT					ZNF503-AS1		MCL1	MYNN	SYT11	WHSC1						DDHD2	CCDC130	HORMAD2	RAPGEF3	NEK8		BCL7C			TRAF2	DLGAP1	ITGB4	RLF	TERT		CARM1	B3GNT3		MCM7			OTUB1	C1orf127	MDK	RRAS2	TTC23		APOC2	C20orf151	C1S	LRRC32
		TCAP							ADAMTSL4	ARPM1	SNORA42	SLBP						WHSC1L1	MRI1		HDAC7			SETD1A			CLIC3	MYL12A	RECQL5	ZMPSTE24	TRIP13		TMED1	UNC13A		TAF6			NAA40		DGKZ		ARRDC4		APOC4		CD4	MYO7A
		MIEN1							MIR4257	LRRC34		TACC3						PLEKHA2			SLC48A1			FBXL19			FBXW5	MYL12B	SAP30BP	CAP1	PDCD6		YIPF2	FCHO1		ZNF3			RCOR2		AMBRA1		LOC91948		APOE		CD9	NDUFC2
		PGAP3										TMEM129						PPAPDC1B						ORAI3			LCN12	FLJ35776	MYO15B	TMCO2	SLC12A7		C19orf52	MAP1S		ZKSCAN1					CREB3L1		LRRC28		BCL3		CD27	OMP
		MIR4728										FAM53A						LETM2						FBXL19-AS1			C9orf142		UNK		TPPP		C19orf38	GLT25D1		ZSCAN21					MIR3160-2		PGPEP1L		CLPTM1		CHD4	PAK1
																		RNF5P1						MIR762			LCNL1		C17orf109		EXOC3		MIR199A1			AP4M1					MIR3160-1		FAM169B		BCAM		ATN1	PRKRIR
																		C8orf86						MIR4519					C17orf110		PP7080		MIR4748			COPS6					MIR4688		MIR4714		PVR		ENO2	THRSP
																													MIR4738		CEP72					C7orf43									PVRL2		GAPDH	TSKU
																															AHRR					GAL3ST4									RELB		GNB3	C11orf67
																															BRD9					GPC2									TOMM40		LAG3	RSF1
																															ZDHHC11					CNPY4									CBLC		LTBR	ACER3
																															CLPTM1L					MBLAC1									CEACAM19		NOP2	C11orf30
																															NKD2					C7orf59									CEACAM16		PTMS	USP35
																															C5orf55					MIR106B									APOC4-APOC2		PTPN6	KCTD14
																															CCDC127					MIR25									MIR4531		SCNN1A	ALG8
																															PLEKHG4B					MIR93											VAMP1	INTS4
																															SLC6A19					AZGP1P1											TNFRSF1A	B3GNT6
																															SLC6A18					MIR4658											TPI1	GDPD4
																															LRRC14B																USP5	AQP11
																															LOC100506688																MLF2	KCTD21
																															MIR4457																NCAPD2	GUCY2E
																															MIR4456																LPCAT3	NDUFC2-KCTD14
																															MIR4635																LRRC23
																																															EMG1
																																															LEPREL2
																																															PHB2
																																															IFFO1
																																															GPR162
																																															COPS7A
																																															ING4
																																															MRPL51
																																															C1RL
																																															TAPBPL
																																															PLEKHG6
																																															LPAR5
																																															CDCA3
																																															ACRBP
																																															SPSB2
																																															C12orf57
																																															ZNF384
																																															DSTNP2
																																															C12orf53
																																															MATL2963
																																															RPL13P5
																																															MIR141
																																															MIR200C
																																															SCARNA12
																																															SCARNA11
																																															LOC678655
																																															SCARNA10
[truncated: 6 more columns]

## Sheet: Sheet2
Supplementary Table 6 Focal deletion regions in C2 subtype detected by GISTIC2
cytoband	19p13.3	4q34.3	5q12.1	22q13.32	2q22.1	16q23.1	10q23.31	1p36.11	18q23	6q26	17q12	1p36.21	3p14.2	7p22.3	13q11	12q23.1	9p23	11p15.5	16p13.3	8p23.2	7q31.1	14q13.1	11q14.1	11q25	15q15.1	3q13.31	4p15.31	4q22.2	20p12.1	2q37.3	19q13.33	17p13.3	22q11.1	12q24.31	17p11.2	7q11.22	8p11.23	4p16.3	10q21.1	2p25.1	9q21.2	11p15.1	19q11	1q44
q value	3.8198e-44	6.0005e-35	7.9626e-26	2.8228e-18	3.4829e-15	4.6106e-14	2.2351e-12	5.9125e-16	1.565e-07	5.8774e-07	1.2254e-06	1.2702e-12	4.6332e-06	5.2008e-06	2.7558e-05	1.0359e-05	0.00066723	4.8396e-06	0.0013448	0.00021891	0.00069276	0.0022891	0.0019204	0.00067386	0.0048678	0.0072127	0.0048997	0.00055085	0.011292	0.0018861	0.017374	0.017073	0.00059889	0.00076277	0.021809	0.00091042	0.010418	0.037515	0.034812	0.10794	0.11878	0.0097916	0.0002241	0.18486
residual q value	7.2318e-44	4.8043e-34	7.9626e-26	7.9724e-17	9.7926e-15	4.6106e-14	9.4764e-12	6.5454e-09	1.5876e-07	5.7947e-07	1.2254e-06	3.6503e-06	4.6332e-06	5.2008e-06	2.8144e-05	0.00011426	0.00067386	0.00078115	0.0013701	0.0015196	0.0019739	0.0023011	0.0041727	0.0046413	0.0048997	0.0073161	0.0087702	0.010755	0.011524	0.01699	0.01699	0.020649	0.022653	0.027967	0.031803	0.037515	0.048356	0.10194	0.1058	0.10817	0.11878	0.11878	0.17542	0.18538
wide peak boundaries	chr19:3956247-4093519	chr4:178906824-183060693	chr5:58258499-59796662	chr22:48026910-51304566	chr2:139650028-143638414	chr16:78122880-79634315	chr10:89617158-90034698	chr1:26901319-27425802	chr18:74975137-78077248	chr6:161694749-163163983	chr17:29226964-41925938	chr1:14146645-15439254	chr3:59030529-61555859	chr7:1-855913	chr13:1-19586942	chr12:99118021-100107912	chr9:8300127-12700262	chr11:680072-834215	chr16:3453077-3560165	chr8:2087799-6266378	chr7:109597889-111368363	chr14:33296696-34395561	chr11:82993995-85347426	chr11:120847565-135006516	chr15:28332730-42071767	chr3:116161663-118623582	chr4:18018995-20730753	chr4:90873850-94752950	chr20:14295593-16260861	chr2:241544527-243199373	chr19:47912257-49798374	chr17:1-1201203	chr22:1-17738915	chr12:121855133-123906759	chr17:17697452-17891800	chr7:66781526-70600645	chr8:31023065-39179921	chr4:1-1195553	chr10:43322894-68693267	chr2:1-24170091	chr9:80260534-80854163	chr11:15260949-16763188	chr19:23919308-28288417	chr1:245282267-247047608
genes in wide peak	hsa-mir-637	LINC00290	hsa-mir-582	hsa-mir-3201	LRP1B	WWOX	PTEN	SFN	NFATC1	PARK2	hsa-mir-2117	KAZN	FHIT	PDGFA	ANKRD20A9P	ANKS1B	PTPRD	RPLP2	NAA60	CSMD1	LRRN3	NPAS3	DLG2	hsa-mir-3167	hsa-mir-626	LSAMP-AS3	hsa-mir-218-1	ATOH1	FLRT3	hsa-mir-3133	hsa-mir-220c	hsa-mir-3183	IL17RA	hsa-mir-4304	hsa-mir-33b	AUTS2	ADRB3	hsa-mir-571	hsa-mir-1296	hsa-mir-3125	GNAQ	SOX6	ZNF254	SCCPDH
	DAPK3		PDE4D	ACR	LOC647012		KLLN	ARID1A	CTDP1		hsa-mir-2909			PRKAR1B	LINC00442	FAM71C		TALDO1	ZNF597	LOC100287015	IMMP2L			hsa-mir-100	hsa-mir-1233-2		SLIT2	GRID2	MACROD2	AGXT	BAX	ABR	ANKRD62P1-PARP4P3	BCL7A	SREBF1		EIF4EBP1	ATP5I	hsa-mir-548f-1	hsa-mir-4262			LOC148189	KIF26B
	EEF2		PART1	ARSA				NR0B2	TXNL4A		hsa-mir-632			HEATR2				CEND1	C16orf90		EIF3IP1			ACRV1	hsa-mir-1233-1		PACRGL	FAM190A	MACROD2-AS1	KIF1A	BCAT2	DOC2B	POTEH	HPD	TOM1L2		FGFR1	DGKQ	hsa-mir-605	hsa-mir-548s			ZNF681	TFB2M
	SNORD37			CHKB				NUDC	ADNP2		hsa-mir-365-2			FAM20C				PIDD						APLP2	hsa-mir-211		MIR218-1			BOK	CA11	RPH3AL	HSFY1P1	PSMD9	MIR33B		NRG1	GAK	hsa-mir-4294	hsa-mir-4261			RPSAP58	SMYD3
	ZBTB7A			CPT1B				GPN2	KCNG2		ACACA			FLJ44511				PNPLA2						CHEK1	ACTC1		SLIT2-IT1			DTYMK	CGB	TIMM22	CECR6	CLIP1			STAR	IDUA	hsa-mir-3156-1	ACP1			ZNF726	LOC149134
	PIAS4			TYMP				PIGV	SALL3		ACCN1			LOC442497				EPS8L2						ETS1	APBA2					GPR35	CRX	GEMIN4	CECR5	CDK2AP1			TACC1	MYL5	ALOX5	APOB			LOC100101266	CNST
	MIR637			MAPK11				GPATCH3	RBFA		ACLY			LOC100288524				SLC25A22						FLI1	BUB1B					HDLBP	DBP	GLOD4	CECR1	DENR			ADAM9	PDE6B	ANXA8L2	RHOB				LOC255654
				MAPK12				ZDHHC18	PQLC1		AP2B1							NS3BP						HSPA8	CHRM5					2022-09-02	EMP3	RNMTL1	OR11H1	HCAR3			ASH2L	ZNF141	ANK3	DDX1
				SBF1				FAM46B	PARD6G		AOC2							EFCAB4A						STT3A	CHRNA7					PDCD1	FTL	VPS53	GAB4	HIP1R			BAG4	PCGF3	ANXA2P3	E2F6
				PPP6R2				C1orf172	ATP9B		ARL4D							TMEM80						KCNJ1	GCHFR					PPP1R7	FUT1	NXN	CCT8L2	KNTC1			ERLIN2	SPON2	CDK1	HPCAL1
				ZBED4				TRNP1	HSBP1L1		ATP6V0A1							PDDC1						KCNJ5	ITPKA					FARP2	FUT2	FAM57A	XKR3	MPHOSPH9			PROSC	CPLX1	CHAT	ID2
				SCO2					LOC100130522		BRCA1							SNORA52						VWA5A	IVD					STK25	GRIN2D	FAM101B	TPTEP1	MLXIP			DDHD2	SLC26A1	CTSL1P2	KCNF1
				RABL2B							CACNB1													NFRKB	LTK					PASK	GYS1	C17orf97	CECR7	SETD1B			GPR124	FGFRL1	EGR2	KCNS3
				MLC1							CDC6													NRGN	MEIS2					ATG4B	HRC	BHLHA9	CECR5-AS1	ABCB9			LSM1	PIGG	ERCC6	MATN3
				MAPK8IP2							CCR7													OPCML	TRPM1					SNED1	KCNA7	DBIL5P		HCAR1			WHSC1L1	ABCA11P	GDF2	MYCN
				PLXNB2							CNP													SC5DL	PLCB2					ANO7	KCNJ14	MIR3183		ARL6IP4			BRF2	MFSD7	GDF10	ODC1
				BRD1							CSF3													ST3GAL4	RAD51					THAP4	LHB	LOC100506388		RHOF			PLEKHA2	TMEM175	HNRNPF	RPS7
				FAM19A5							DHX8													SORL1	RYR3					GAL3ST2	LIG1			SBNO1			DUSP26	ZNF595	MBL2	RRM2
				NCAPH2							DUSP3													SRPR	SCG5					C2orf54	NTF4			ZCCHC8			RNF122	ZNF721	MSMB	SDC1
				MOV10L1							ERBB2													ST14	SPINT1					ING5	NUCB1			DIABLO			ZNF703	ZNF718	PPYR1	SOX11
				MIOX							ETV4													TECTA	SRP14					NEU4	RPL18			PITPNM2			TTI2	RNF212	PRKG1	ADAM17
				PANX2							EVI2A													ZNF202	THBS1					MTERFD2	SEPW1			VPS33A			RAB11FIP1	ZNF876P	MAPK8	TPO
				ALG12							EVI2B													BARX2	TJP1					LOC200772	SLC8A2			RSRC2			TM2D2	ZNF732	RBP3	TSSC1
				CRELD2							EZH1													EI24	TYRO3					CXXC11	SNRNP70			B3GNT4			PPAPDC1B	LOC100129917	RET	VSNL1
				ADM2							GAST													FEZ1	HERC2					AQP12A	SULT2B1			OGFOD2			MAK16	TMED11P	CXCL12	PXDN
				TRABD							G6PC													ARHGAP32	AQR					AQP12B	SULT2A1			VPS37B			FUT10		SLC18A3	KLF11
				SELO							KAT2A													ADAMTS8	ARHGAP11A					D2HGDH	TULP2			CCDC62			GOT1L1		TFAM	ASAP2
				HDAC10							CCR10													IGSF9B	SLC12A6					LOC728323	PPFIA3			KDM2B			UNC5D		UBE2D1	TAF1B
				SHANK3							GRB7													NCAPD3	RASGRP1					BOK-AS1	PLA2G4C			ORAI1			LETM2		ZNF22	ITGB1BP1
				TUBGCP6							HCRT													VSIG2	GPR176						NAPA			C12orf65			KCNU1		ZNF32	ROCK2
				LOC90834							HSD17B1													OR8G2	CHP						CYTH2			TMEM120B			HTRA4		CCDC6	GREB1
				LMF2							IFI35													OR8B8	OIP5						RUVBL2			WDR66			ADAM32		NCOA4	LAPTM4A
				KLHDC7B							IGFBP4													OR8G1	BAHD1						KDELR1			LRRC43			RNF5P1		ZNF239	RNF144A
				LOC284933							JUP													OR8B2	FAN1						KPTN			MORN3			C8orf86		PARG	PDIA6
				RPL23AP82							KRT9													ACAD8	GOLGA8A						CARD8			HCAR2			LOC728024		GPRIN2	MYCNOS
				C22orf34							KRT10													B3GAT1	RTF1						SYNGR4			LOC338799					RHOBTB1	YWHAQ
				CHKB-CPT1B							KRT12													DCPS	MGA						PPP1R15A			IL31					HNRNPA3P1	MYT1L
				IL17REL							KRT13													ZBTB44	FAM189A1						FGF21			SETD8					C10orf10	LPIN1
				FAM116B							KRT14													THYN1	RPAP1						DHDH			MIR4304					ZWINT	PUM2
				PIM3							KRT15													DDX25	DKFZP434L187						GLTSCR2			LOC100507066					ZNF365	NTSR2
				ODF3B							KRT16													NTM	GREM1						GLTSCR1			LOC100507091					DKK1	SH3YL1
				SYCE3							KRT17													CDON	RPUSD2						EHD2								CSTF2T	TRIB2
				LOC100128946							KRT19													SPA17	NDUFAF1						HSD17B14								PTPN20B	GRHL1
				LOC100144603							KRT31													SIAE	NUSAP1						TRPM4								A1CF	TRAPPC12
				MIR3201							KRT32													ROBO4	TMEM85						FAM83E								NRBF2	NBAS
				MIR4535							KRT33A													FOXRED1	KLF13						RASIP1								FXYD4	CPSF3
											KRT33B													SCN3B	DLL4						C19orf73								CSGALNACT2	SNTG2
											KRT34													CRTAM	INO80						TMEM143								FAM21B	ATAD2B
											KRT35													PRDM10	PPP1R14D						CABP5								OGDHL	ADI1
											LASP1													GRAMD1B	MTMR10						SPHK2								CISD1	ALLC
											LHX1													PKNOX2	ZNF770						PLEKHA4								ASAH2	KIDINS220
											LIG3													TP53AIP1	FAM82A2						ELSPBP1								WDFY4	WDR35
											NBR1													ROBO3	DNAJC17						LIN7B								ARHGAP22	RDH14
											MEOX1													FAM118B	NOP10						GRWD1								PCDH15	C2orf43
											MLLT6													C11orf61	NDNL2						ZNF541								OR13A1	HS1BP3
											MPP3													CLMP	C15orf24						CCDC114								BICC1	COLEC11
											MYO1D													C11orf63	PAK6						CGB5								SYT15	SMC6
											NAGLU													CCDC15	CASC5						CGB7								RASSF4	NOL10
											NEUROD2													PUS3	AVEN						CGB8								ARID5B	FAM49A
											NF1													JAM3	GJD2						CGB1								PHYHIPL	RSAD2
											OMG													KIRREL3	VPS18						CGB2								ADO	NT5C1B
											PEX12													RPUSD4	CHAC1						LMTK3								LOC84989	KLHL29
											PNMT													TBRG1	C15orf29						NTN5								ZFAND4	CMPK2
											MED1													UBASH3B	C15orf41						ZNF114								C10orf71	MBOAT2
											PSMB3													GLB1L2	ZFYVE19						SPACA4								ZNF488	TMEM18
											PSMD3													ESAM	DISP2						TPRX1								AGAP4	OSR1
											PSMD11													VPS26B	CHRFAM7A						MAMSTR								FRMPD2	TTC32
											RAB5C													GLB1L3	ULK4P3						IZUMO1								FAM170B	C2orf50
											RAD51D													TIRAP	ULK4P1						SEC1								C10orf128	PQLC3
											RARA													PANX3	ARHGAP11B						SNORD23								ANTXRL	LOC150622
											RPL19													TMEM45B	ATPBD4						SNAR-G1								VSTM4	FAM84A
											RPL27													PATE1	C15orf57						SNAR-A1								C10orf107	GDF7
											CCL1													ADAMTS15	C15orf23						SNAR-A2								TMEM26	CYS1
											CCL2													C11orf45	BMF						SNAR-A12								RTKN2	ATP6V1C2
											CCL3													HYLS1	CHST14						BSPH1								SLC16A9	RNASEH1
											CCL3L1													TMEM218	LOC145845						SNAR-A3								FAM13C	FAM150B
											CCL4													SLC37A2	TMCO5A						SNAR-A5								2022-03-08	IAH1
											CCL5													OR8B12	CSNK1A1P1						SNAR-A7								C10orf25	FLJ33534
											CCL7													OR8G5	OTUD7A						SNAR-A11								TMEM72-AS1	LOC339788
											CCL8													OR10G8	SPRED1						SNAR-A9								ZNF485	LINC00299
											CCL11													OR10G9	PGBD4						SNAR-A4								RASGEF1A	LOC339822
											CCL13													OR10S1	EXD1						SNAR-A6								REEP3	MSGN1
											CCL14													OR6T1	FSIP1						SNAR-A8								JMJD1C	GEN1
											CCL15													OR4D5	RHOV						SNAR-A13								IPMK	C2orf48
											CCL16													TBCEL	LPCAT4						SNAR-A10								FAM21C	LOC386597
											CCL18													SPATA19	C15orf55						SNAR-C2								SGMS1	LOC400940
											CCL23													HEPACAM	LOC283710						SNAR-C4								PGBD3	LINC00487
											SH3GL1P1													OR8D1	FAM98B						SNAR-C5								C10orf53	FLJ12334
											SMARCE1													OR8D2	GOLGA8G						SNAR-C1								C10orf40	FAM110C
											STAT3													OR8B4	FMN1						SNAR-C3								LOC283033	LOC645949
											STAT5A													KIRREL3-AS3	MRPL42P5						SNAR-G2								FLJ31813	LOC727982
											STAT5B													LOC283174	C15orf52						SNAR-A14								LOC338579	RAD51AP2
											TADA2A													LOC283177	C15orf53						LOC100505681								FAM21A	LOC730811
											HNF1B													TMEM225	C15orf54						LOC100505812								LOC399753	SNORA80B
											MLX													OR8D4	MIR211														BMS1P5	MIR4261
											THRA													LOC341056	HERC2P9														AGAP6	MIR3125
											TOP2A													BSX	WHAMMP2														ZNF32-AS3	MIR4262
											DNAJC7													OR6X1	GOLGA8B														FAM35B	LOC100505964
											TUBG1													OR6M1	EIF2AK4														C10orf136	LOC100506054
											PCGF2													OR10G4	C15orf62														FAM35B2	LOC100506274
											ZNF207													OR10G7	C15orf56														LRRC18	LOC100506474
											TAF15													OR8B3	PHGR1														AGAP9	NT5C1B-RDH14
											RND2													OR8A1	LOC646278														ZNF487P	MIR4757
											PIP4K2B													MIR100HG	LOC653075														LOC642826	MIR4429
											CNTNAP1													PATE2	MIR626														TMEM72
											TCAP													PATE4	ANP32AP1														LOC643650
											AOC3													FLJ39051	OIP5-AS1														FAM25C
											BECN1													SNX19	LOC100131089														DRGX
											KRT38													MIRLET7A2	ANKRD63														PTPN20A
											KRT37													MIR100	GOLGA8F														ANXA8
											KRT36													MIR125B1	ULK4P2														AGAP7
											CDK5R1													BLID	LOC100288615														ASAH2B
											HAP1													LINC00167	LOC100288637														MIR605
											ZNHIT3													HEPN1	LOC100289656														BMS1P1
											RPL23													LOC100128239	MIR1233-1														ANXA8L1
											CCL4L1													PATE3	MIR1233-2														AGAP8
											NR1D1													MIR3167	MIR3942														LOC728407
											MED24													LOC100507392	LOC100505648														LOC728640
											PSME3													MIR4697	LOC100507466														LOC728643
											EIF1													MIR4493	MIR4509-1														FRMPD2P1
											NBR2														MIR4509-2														FAM25B
											RAMP2														MIR4510														FAM25G
											VAT1														MIR4509-3														LOC100133308
											LEPREL4														TMCO5B														TIMM23
											CCT6B																												MIR1296
											STARD3																												MIR4294
											DDX52																												MIR3156-1
											DUSP14																												MTRNR2L5
											SYNRG																												MIR3924
											CASC3																												LOC100506733
											IKZF3																												LOC100506835
											KCNH4																												LOC100506939
											SUZ12																												M1
											KRT23
											TMEM98
											AATF
											TUBG2
											NKIRAS2
											CCDC56
											PSMC3IP
											SOCS7
											SOST
											RAPGEFL1
											CDK12
											KRT20
											NLE1
											FNDC8
											CWC25
											SLFN12
											KLHL11
											RHOT1
											C17orf79
											ADAP2
											UTP6
											GSDMB
											PLXDC1
											LYZL6
											ARHGAP23
											FKBP10
											C17orf75
											WNK4
											DHX58
											MMP28
											DHRS11
											GGNBP2
											MRM1
											PLEKHH3
											MYO19
											COASY
											SRCIN1
											AARSD1
											KRTAP1-3
											KRTAP1-1
											KRTAP9-9
											KRTAP4-6
											KRTAP2-1
											TTC25
											KRTAP4-12
											KRTAP1-5
											KRTAP3-1
											KRTAP3-2
											KRTAP9-2
											KRTAP9-3
											KRTAP9-8
											KRTAP17-1
											PPP1R1B
											TBC1D3F
											RNF135
											MIEN1
											MRPL45
											VPS25
											RAB11FIP4
											GHDC
											KRTAP4-4
											TNS4
											FBXL20
											KRTAP9-4
											KRTAP4-1
											KRTAP4-5
											KRTAP4-3
											KRTAP4-2
											KRTAP3-3
											KRTAP2-4
											AOC4
											ZNF830
											SLFN11
											RASL10B
											PGAP3
											HSPB9
											ORMDL3
											TMEM106A
											LRRC37B
											NT5C3L
											RFFL
											ZPBP2
											CNTD1
											TMEM132E
											SPACA3
											GJD3
											KRT222
											KRT40
											C17orf50
											SLFN13
											SLC35G3
											UNC45B
											RUNDC1
											LOC147093
											WIPF2
											KRT25
											TMEM99
											SLFN5
											FAM134C
											RHBDL3
											KRT28
											KRT24
											ZNF385C
											RDM1
											GAS2L2
											C17orf66
											C17orf105
											PIGW
											C17orf78
											LOC284100
											CISD3
											GSDMA
											KRT42P
											PTRF
											KLHL10
											MSL1
											KRT27
											SLFN14
											FLJ43826
											STAC2
											CCL14-CCL15
											KRT26
											CCL4L2
											C17orf98
											LOC388387
											ARL5C
											KRT39
											C17orf102
											MIR193A
											TBC1D3B
											TBC1D3C
											CCL3L3
											LOC440434
											GPR179
											FBXO47
											ARGFXP2
											DPRXP4
											SNORA21
											KRTAP4-11
											TBC1D3G
											SNORD7
											MIR632
											KRTAP4-8
											KRTAP2-2
											KRTAP9-1
											TBC1D3
											TBC1D3H
											LOC730755
											SNORD124
											MIR365B
											LOC100130581
											LOC100131347
											KRTAP4-9
											KRTAP4-7
											C17orf96
											LOC100190938
											MIR2117
											MIR2909
											LOC100505576
											LRRC3C
											KRTAP16-1
											LOC100505782
											AA06
											SLFN12L
											RAD51L3-RFFL
											MIR4728
											MIR4726
											MIR4734
											MIR4724
											MIR4733
											MIR4727
											MIR4725
